# Supplementary material for: Heterometallic Metal-Organic Framework Based on [Cu4I4] and [Hf6O8] Clusters for Adsorption of Iodine
Source: Front Chem. 2022 Apr 29;10:864131. doi: 10.3389/fchem.2022.864131 (PMC9098963; doi:10.3389/fchem.2022.864131)
Supplement: Supplementary file 1 [file DataSheet1.zip]

Archive with 4 entries (4 files):
- Data Sheet 1/checkcif.pdf
- Data Sheet 1/NS-1.cif
- Data Sheet 1/Supplementary_Material.docx
- Data Sheet 1/Supplementary_Material.pdf
