# Supplementary material for: Heterometallic Metal-Organic Framework Based on [Cu4I4] and [Hf6O8] Clusters for Adsorption of Iodine
Source: Front Chem. 2022 Apr 29;10:864131. doi: 10.3389/fchem.2022.864131 (PMC9098963; doi:10.3389/fchem.2022.864131)
Supplement: Supplementary file 1 [file DataSheet1.zip › Data Sheet 1/NS-1.cif]

data_NS-1
_audit_creation_date               2022-02-13
_audit_creation_method
;
Olex2 1.2
(compiled 2018.05.29 svn.r3508 for OlexSys, GUI svn.r5506)
;
_shelx_SHELXL_version_number       '2016/6'
_audit_contact_author_address      ?
_audit_contact_author_email        ?
_audit_contact_author_name         ''
_audit_contact_author_phone        ?
_publ_contact_author_id_orcid      ?
_publ_section_references
;
Dolomanov, O.V., Bourhis, L.J., Gildea, R.J, Howard, J.A.K. & Puschmann, H.
 (2009), J. Appl. Cryst. 42, 339-341.

Sheldrick, G.M. (2015). Acta Cryst. C71, 3-8.
;
_chemical_name_common              ?
_chemical_name_systematic
;
 ? 
;
_chemical_formula_moiety           '0.5(C48 H32 Cu8 Hf6 I8 N8 O32)'
_chemical_formula_sum              'C24 H16 Cu4 Hf3 I4 N4 O16'
_chemical_formula_weight           1913.64
_chemical_melting_point            ?
loop_
  _atom_type_symbol
  _atom_type_description
  _atom_type_scat_dispersion_real
  _atom_type_scat_dispersion_imag
  _atom_type_scat_source
 'C' 'C' 0.0033 0.0016 'International Tables Vol C Tables 4.2.6.8 and 6.1.1.4'
 'H' 'H' 0.0000 0.0000 'International Tables Vol C Tables 4.2.6.8 and 6.1.1.4'
 'Cu' 'Cu' 0.3201 1.2651 'International Tables Vol C Tables 4.2.6.8 and 6.1.1.4'
 'Hf' 'Hf' -0.5830 6.1852
 'International Tables Vol C Tables 4.2.6.8 and 6.1.1.4'
 'I' 'I' -0.4742 1.8119 'International Tables Vol C Tables 4.2.6.8 and 6.1.1.4'
 'N' 'N' 0.0061 0.0033 'International Tables Vol C Tables 4.2.6.8 and 6.1.1.4'
 'O' 'O' 0.0106 0.0060 'International Tables Vol C Tables 4.2.6.8 and 6.1.1.4'

_shelx_space_group_comment
;
The symmetry employed for this shelxl refinement is uniquely defined
by the following loop, which should always be used as a source of
symmetry information in preference to the above space-group names.
They are only intended as comments.
;
_space_group_crystal_system        'tetragonal'
_space_group_IT_number             139
_space_group_name_H-M_alt          'I 4/m m m'
_space_group_name_Hall             '-I 4 2'
loop_
  _space_group_symop_operation_xyz
 'x, y, z'
 '-y, x, z'
 '-x, -y, z'
 'y, -x, z'
 'x, -y, -z'
 '-x, y, -z'
 'y, x, -z'
 '-y, -x, -z'
 'x+1/2, y+1/2, z+1/2'
 '-y+1/2, x+1/2, z+1/2'
 '-x+1/2, -y+1/2, z+1/2'
 'y+1/2, -x+1/2, z+1/2'
 'x+1/2, -y+1/2, -z+1/2'
 '-x+1/2, y+1/2, -z+1/2'
 'y+1/2, x+1/2, -z+1/2'
 '-y+1/2, -x+1/2, -z+1/2'
 '-x, -y, -z'
 'y, -x, -z'
 'x, y, -z'
 '-y, x, -z'
 '-x, y, z'
 'x, -y, z'
 '-y, -x, z'
 'y, x, z'
 '-x+1/2, -y+1/2, -z+1/2'
 'y+1/2, -x+1/2, -z+1/2'
 'x+1/2, y+1/2, -z+1/2'
 '-y+1/2, x+1/2, -z+1/2'
 '-x+1/2, y+1/2, z+1/2'
 'x+1/2, -y+1/2, z+1/2'
 '-y+1/2, -x+1/2, z+1/2'
 'y+1/2, x+1/2, z+1/2'

_cell_length_a                     17.3742(11)
_cell_length_b                     17.3742(11)
_cell_length_c                     34.8923(15)
_cell_angle_alpha                  90
_cell_angle_beta                   90
_cell_angle_gamma                  90
_cell_volume                       10532.7(14)
_cell_formula_units_Z              4
_cell_measurement_reflns_used      2812
_cell_measurement_temperature      293(2)
_cell_measurement_theta_max        23.3680
_cell_measurement_theta_min        3.5550
_shelx_estimated_absorpt_T_max     ?
_shelx_estimated_absorpt_T_min     ?
_exptl_absorpt_coefficient_mu      4.934
_exptl_absorpt_correction_T_max    1.00000
_exptl_absorpt_correction_T_min    0.36201
_exptl_absorpt_correction_type     multi-scan
_exptl_absorpt_process_details
;
CrysAlisPro 1.171.38.43 (Rigaku Oxford Diffraction, 2015)
Empirical absorption correction using spherical harmonics,
 implemented in SCALE3 ABSPACK scaling algorithm.
;
_exptl_absorpt_special_details     ?
_exptl_crystal_colour              ?
_exptl_crystal_density_diffrn      1.207
_exptl_crystal_density_meas        ?
_exptl_crystal_density_method      'not measured'
_exptl_crystal_description         polyhedron
_exptl_crystal_F_000               3440
_exptl_crystal_size_max            ?
_exptl_crystal_size_mid            ?
_exptl_crystal_size_min            ?
_exptl_special_details
;
 ? 
;
_exptl_transmission_factor_max     ?
_exptl_transmission_factor_min     ?
_diffrn_reflns_av_R_equivalents    0.0761
_diffrn_reflns_av_unetI/netI       0.0561
_diffrn_reflns_Laue_measured_fraction_full  0.990
_diffrn_reflns_Laue_measured_fraction_max  0.990
_diffrn_reflns_limit_h_max         20
_diffrn_reflns_limit_h_min         -16
_diffrn_reflns_limit_k_max         19
_diffrn_reflns_limit_k_min         -20
_diffrn_reflns_limit_l_max         41
_diffrn_reflns_limit_l_min         -39
_diffrn_reflns_number              15958
_diffrn_reflns_point_group_measured_fraction_full  0.990
_diffrn_reflns_point_group_measured_fraction_max  0.990
_diffrn_reflns_theta_full          25.009
_diffrn_reflns_theta_max           25.009
_diffrn_reflns_theta_min           3.708
_diffrn_ambient_temperature        293(2)
_diffrn_detector                   'CCD plate'
_diffrn_detector_area_resol_mean   15.9784
_diffrn_detector_type              Eos
_diffrn_measured_fraction_theta_full  0.990
_diffrn_measured_fraction_theta_max  0.990
_diffrn_measurement_details
;
List of Runs (angles in degrees, time in seconds):

  # Type    Start    End  Width  t~exp~   \w     \q     \k     \f   Frames
--------------------------------------------------------------------------
  1  \w     35.00  94.00   1.00   10.00    --   17.77 178.00-150.00   59
  2  \w    -52.00  48.00   1.00   10.00    --   17.77 -77.00 -60.00  100
  3  \w    -12.00  13.00   1.00   10.00    --   17.77  77.00 -60.00   25
;
_diffrn_measurement_device         'four-circle diffractometer'
_diffrn_measurement_device_type    'SuperNova, Single source at offset, Eos'
_diffrn_measurement_method         '\w scans'
_diffrn_orient_matrix_type        
 'CrysAlisPro convention (1999,Acta A55,543-557)'
_diffrn_orient_matrix_UB_11        0.0221787000
_diffrn_orient_matrix_UB_12        0.0286651000
_diffrn_orient_matrix_UB_13        -0.0094331000
_diffrn_orient_matrix_UB_21        -0.0207474000
_diffrn_orient_matrix_UB_22        0.0290131000
_diffrn_orient_matrix_UB_23        0.0097637000
_diffrn_orient_matrix_UB_31        0.0273166000
_diffrn_orient_matrix_UB_32        -0.0008888000
_diffrn_orient_matrix_UB_33        0.0151429000
_diffrn_radiation_monochromator    mirror
_diffrn_radiation_probe            x-ray
_diffrn_radiation_type             MoK\a
_diffrn_radiation_wavelength       0.71073
_diffrn_source                     'micro-focus sealed X-ray tube'
_diffrn_source_type                'SuperNova (Mo) X-ray Source'
_reflns_Friedel_coverage           0.000
_reflns_Friedel_fraction_full      .
_reflns_Friedel_fraction_max       .
_reflns_number_gt                  1447
_reflns_number_total               2646
_reflns_odcompleteness_completeness  99.61
_reflns_odcompleteness_iscentric   1
_reflns_odcompleteness_theta       26.32
_reflns_special_details
;
 Reflections were merged by SHELXL according to the crystal
 class for the calculation of statistics and refinement.
 
 _reflns_Friedel_fraction is defined as the number of unique
 Friedel pairs measured divided by the number that would be
 possible theoretically, ignoring centric projections and
 systematic absences.
;
_reflns_threshold_expression       'I > 2\s(I)'
_computing_cell_refinement         'CrysAlisPro 1.171.38.43 (Rigaku OD, 2015)'
_computing_data_collection         'CrysAlisPro 1.171.38.43 (Rigaku OD, 2015)'
_computing_data_reduction          'CrysAlisPro 1.171.38.43 (Rigaku OD, 2015)'
_computing_molecular_graphics      'Olex2 (Dolomanov et al., 2009)'
_computing_publication_material    'Olex2 (Dolomanov et al., 2009)'
_computing_structure_refinement    'ShelXL (Sheldrick, 2015)'
_computing_structure_solution      'XS (Sheldrick, 2008)'
_refine_diff_density_max           1.790
_refine_diff_density_min           -0.957
_refine_diff_density_rms           0.179
_refine_ls_extinction_coef         .
_refine_ls_extinction_method       none
_refine_ls_goodness_of_fit_ref     1.076
_refine_ls_hydrogen_treatment      constr
_refine_ls_matrix_type             full
_refine_ls_number_parameters       86
_refine_ls_number_reflns           2646
_refine_ls_number_restraints       6
_refine_ls_R_factor_all            0.1437
_refine_ls_R_factor_gt             0.0838
_refine_ls_restrained_S_all        1.076
_refine_ls_shift/su_max            0.000
_refine_ls_shift/su_mean           0.000
_refine_ls_structure_factor_coef   Fsqd
_refine_ls_weighting_details      
 'w=1/[\s^2^(Fo^2^)+(0.0934P)^2^+393.5565P] where P=(Fo^2^+2Fc^2^)/3'
_refine_ls_weighting_scheme        calc
_refine_ls_wR_factor_gt            0.2011
_refine_ls_wR_factor_ref           0.2817
_refine_special_details            ?
_olex2_refinement_description
;
1. Fixed Uiso
 At 1.2 times of:
  All C(H) groups
2. Restrained distances
 C3-C4 = C5-N1 = C1-C2
 1.38 with sigma of 0.02
 N1-C1 = C2-C3 = C4-C5
 1.38 with sigma of 0.01
3.a Aromatic/amide H refined with riding coordinates:
 C2(H2), C4(H4), C1(H1), C5(H5)
;
_atom_sites_solution_hydrogens     geom
_atom_sites_solution_primary       ?
_atom_sites_solution_secondary     ?
loop_
  _atom_site_label
  _atom_site_type_symbol
  _atom_site_fract_x
  _atom_site_fract_y
  _atom_site_fract_z
  _atom_site_U_iso_or_equiv
  _atom_site_adp_type
  _atom_site_occupancy
  _atom_site_site_symmetry_order
  _atom_site_calc_flag
  _atom_site_refinement_flags_posn
  _atom_site_refinement_flags_adp
  _atom_site_refinement_flags_occupancy
  _atom_site_disorder_assembly
  _atom_site_disorder_group
 Hf2 Hf 0.500000 0.500000 0.06999(5) 0.0778(7) Uani 1 8 d S T P . .
 Hf1 Hf 0.500000 0.35674(10) 0.000000 0.0831(6) Uani 1 4 d S T P . .
 O2 O 0.500000 0.3005(11) 0.0586(4) 0.108(7) Uani 1 2 d S T P . .
 O1 O 0.500000 0.3909(12) 0.1029(4) 0.086(5) Uani 1 2 d S T P . .
 C2 C 0.500000 0.2879(16) 0.1615(5) 0.134(14) Uani 1 2 d DS T P . .
 H2 H 0.500000 0.339988 0.167540 0.161 Uiso 1 2 calc RS T P . .
 O3 O 0.4288(9) 0.4288(9) 0.0339(5) 0.111(7) Uani 1 2 d S T P . .
 Cu1 Cu 0.500000 0.0753(3) 0.22317(10) 0.1330(18) Uani 1 2 d S T P . .
 C3 C 0.500000 0.2642(17) 0.1236(5) 0.104(9) Uani 1 2 d DS T P . .
 C4 C 0.500000 0.1875(16) 0.1149(7) 0.150(16) Uani 1 2 d DS T P . .
 H4 H 0.500000 0.170537 0.089603 0.180 Uiso 1 2 calc RS T P . .
 O4 O 0.5931(13) 0.2721(12) 0.000000 0.116(7) Uani 1 2 d S T P . .
 C1 C 0.500000 0.2337(15) 0.1897(8) 0.151(15) Uani 1 2 d DS T P . .
 H1 H 0.500000 0.250180 0.215018 0.181 Uiso 1 2 calc RS T P . .
 C6 C 0.500000 0.3241(19) 0.0917(7) 0.096(9) Uani 1 2 d S T P . .
 I1 I 0.500000 0.13374(15) 0.29279(6) 0.1443(12) Uani 1 2 d S T P . .
 N1 N 0.500000 0.1560(15) 0.1825(6) 0.133(11) Uani 1 2 d DS T P . .
 C5 C 0.500000 0.1364(16) 0.1450(6) 0.159(18) Uani 1 2 d DS T P . .
 H5 H 0.500000 0.084169 0.139141 0.191 Uiso 1 2 calc RS T P . .

loop_
  _atom_site_aniso_label
  _atom_site_aniso_U_11
  _atom_site_aniso_U_22
  _atom_site_aniso_U_33
  _atom_site_aniso_U_23
  _atom_site_aniso_U_13
  _atom_site_aniso_U_12
 Hf2 0.0941(11) 0.0941(11) 0.0451(9) 0.000 0.000 0.000
 Hf1 0.1120(14) 0.0907(12) 0.0465(7) 0.000 0.000 0.000
 O2 0.19(2) 0.089(13) 0.050(9) -0.001(8) 0.000 0.000
 O1 0.107(14) 0.096(13) 0.056(8) 0.012(9) 0.000 0.000
 C2 0.26(4) 0.10(2) 0.050(13) 0.009(14) 0.000 0.000
 O3 0.128(11) 0.128(11) 0.079(11) -0.034(8) -0.034(8) 0.053(13)
 Cu1 0.221(5) 0.114(3) 0.0638(18) 0.017(2) 0.000 0.000
 C3 0.14(3) 0.13(3) 0.049(12) 0.004(15) 0.000 0.000
 C4 0.27(5) 0.11(3) 0.070(17) -0.001(19) 0.000 0.000
 O4 0.148(18) 0.130(17) 0.069(10) 0.000 0.000 0.048(14)
 C1 0.23(5) 0.15(4) 0.070(18) 0.01(2) 0.000 0.000
 C6 0.14(3) 0.09(2) 0.053(13) 0.010(14) 0.000 0.000
 I1 0.238(3) 0.124(2) 0.0710(12) -0.0095(12) 0.000 0.000
 N1 0.25(4) 0.098(19) 0.056(12) 0.002(13) 0.000 0.000
 C5 0.32(6) 0.07(2) 0.09(2) 0.010(16) 0.000 0.000

_geom_special_details
;
 All esds (except the esd in the dihedral angle between two l.s. planes)
 are estimated using the full covariance matrix.  The cell esds are taken
 into account individually in the estimation of esds in distances, angles
 and torsion angles; correlations between esds in cell parameters are only
 used when they are defined by crystal symmetry.  An approximate (isotropic)
 treatment of cell esds is used for estimating esds involving l.s. planes.
;
loop_
  _geom_bond_atom_site_label_1
  _geom_bond_atom_site_label_2
  _geom_bond_distance
  _geom_bond_site_symmetry_2
  _geom_bond_publ_flag
 Hf2 Hf1 3.4871(17) . ?
 Hf2 Hf1 3.4871(17) 17_665 ?
 Hf2 Hf1 3.4871(17) 2_655 ?
 Hf2 Hf1 3.4871(17) 18_565 ?
 Hf2 O1 2.216(18) 3_665 ?
 Hf2 O1 2.216(18) 2_655 ?
 Hf2 O1 2.216(18) 4_565 ?
 Hf2 O1 2.216(18) . ?
 Hf2 O3 2.154(18) . ?
 Hf2 O3 2.154(18) 3_665 ?
 Hf2 O3 2.154(18) 4_565 ?
 Hf2 O3 2.154(18) 2_655 ?
 Hf1 Hf1 3.520(2) 18_565 ?
 Hf1 Hf1 3.520(2) 2_655 ?
 Hf1 O2 2.266(15) 19 ?
 Hf1 O2 2.266(15) . ?
 Hf1 O3 2.121(9) 2_655 ?
 Hf1 O3 2.121(9) . ?
 Hf1 O3 2.121(9) 20_655 ?
 Hf1 O3 2.121(9) 19 ?
 Hf1 O4 2.19(2) . ?
 Hf1 O4 2.19(2) 21_655 ?
 O2 C6 1.23(3) . ?
 O1 C6 1.23(3) . ?
 C2 C3 1.383(10) . ?
 C2 C1 1.361(18) . ?
 Cu1 Cu1 2.617(9) 3_655 ?
 Cu1 Cu1 2.633(6) 26 ?
 Cu1 Cu1 2.633(6) 28_545 ?
 Cu1 I1 2.633(4) . ?
 Cu1 I1 2.724(3) 26 ?
 Cu1 I1 2.724(3) 28_545 ?
 Cu1 N1 1.99(2) . ?
 C3 C4 1.367(18) . ?
 C3 C6 1.52(4) . ?
 C4 C5 1.377(10) . ?
 C1 N1 1.374(10) . ?
 N1 C5 1.351(17) . ?

loop_
  _geom_angle_atom_site_label_1
  _geom_angle_atom_site_label_2
  _geom_angle_atom_site_label_3
  _geom_angle
  _geom_angle_site_symmetry_1
  _geom_angle_site_symmetry_3
  _geom_angle_publ_flag
 Hf1 Hf2 Hf1 91.09(6) 18_565 2_655 ?
 Hf1 Hf2 Hf1 60.63(3) 2_655 17_665 ?
 Hf1 Hf2 Hf1 60.63(3) 18_565 17_665 ?
 Hf1 Hf2 Hf1 60.63(3) 18_565 . ?
 Hf1 Hf2 Hf1 91.09(6) 17_665 . ?
 Hf1 Hf2 Hf1 60.63(3) 2_655 . ?
 O1 Hf2 Hf1 166.8(5) 4_565 2_655 ?
 O1 Hf2 Hf1 111.3(3) 2_655 . ?
 O1 Hf2 Hf1 111.3(3) 3_665 2_655 ?
 O1 Hf2 Hf1 166.8(5) 2_655 18_565 ?
 O1 Hf2 Hf1 111.3(3) 4_565 . ?
 O1 Hf2 Hf1 111.3(3) 2_655 17_665 ?
 O1 Hf2 Hf1 75.7(5) 2_655 2_655 ?
 O1 Hf2 Hf1 111.3(3) 3_665 18_565 ?
 O1 Hf2 Hf1 166.8(5) 3_665 . ?
 O1 Hf2 Hf1 75.7(5) 4_565 18_565 ?
 O1 Hf2 Hf1 75.7(5) . . ?
 O1 Hf2 Hf1 166.8(5) . 17_665 ?
 O1 Hf2 Hf1 111.3(3) . 18_565 ?
 O1 Hf2 Hf1 75.7(5) 3_665 17_665 ?
 O1 Hf2 Hf1 111.3(3) 4_565 17_665 ?
 O1 Hf2 Hf1 111.3(3) . 2_655 ?
 O1 Hf2 O1 74.4(4) 2_655 . ?
 O1 Hf2 O1 74.4(4) 2_655 3_665 ?
 O1 Hf2 O1 74.4(4) 3_665 4_565 ?
 O1 Hf2 O1 117.6(9) 3_665 . ?
 O1 Hf2 O1 74.4(4) 4_565 . ?
 O1 Hf2 O1 117.6(9) 2_655 4_565 ?
 O3 Hf2 Hf1 35.0(3) 3_665 17_665 ?
 O3 Hf2 Hf1 35.0(3) 2_655 . ?
 O3 Hf2 Hf1 90.0(5) . 17_665 ?
 O3 Hf2 Hf1 90.0(5) 3_665 18_565 ?
 O3 Hf2 Hf1 35.0(3) 4_565 17_665 ?
 O3 Hf2 Hf1 35.0(3) 4_565 18_565 ?
 O3 Hf2 Hf1 90.0(5) 2_655 17_665 ?
 O3 Hf2 Hf1 35.0(3) . 18_565 ?
 O3 Hf2 Hf1 90.0(5) 3_665 . ?
 O3 Hf2 Hf1 90.0(5) 4_565 2_655 ?
 O3 Hf2 Hf1 35.0(3) . . ?
 O3 Hf2 Hf1 35.0(3) 3_665 2_655 ?
 O3 Hf2 Hf1 90.0(5) 2_655 18_565 ?
 O3 Hf2 Hf1 35.0(3) 2_655 2_655 ?
 O3 Hf2 Hf1 90.0(5) . 2_655 ?
 O3 Hf2 Hf1 90.0(5) 4_565 . ?
 O3 Hf2 O1 79.2(6) 2_655 . ?
 O3 Hf2 O1 142.52(17) 3_665 . ?
 O3 Hf2 O1 142.52(17) 4_565 2_655 ?
 O3 Hf2 O1 79.2(6) 2_655 2_655 ?
 O3 Hf2 O1 142.52(16) 3_665 4_565 ?
 O3 Hf2 O1 142.52(16) . 2_655 ?
 O3 Hf2 O1 142.52(16) 4_565 . ?
 O3 Hf2 O1 79.2(6) 4_565 3_665 ?
 O3 Hf2 O1 79.2(6) 4_565 4_565 ?
 O3 Hf2 O1 79.2(6) 3_665 3_665 ?
 O3 Hf2 O1 79.2(6) . 4_565 ?
 O3 Hf2 O1 142.52(17) 2_655 3_665 ?
 O3 Hf2 O1 79.2(6) 3_665 2_655 ?
 O3 Hf2 O1 142.52(16) . 3_665 ?
 O3 Hf2 O1 79.2(6) . . ?
 O3 Hf2 O1 142.52(16) 2_655 4_565 ?
 O3 Hf2 O3 70.1(6) 3_665 2_655 ?
 O3 Hf2 O3 108.5(11) 4_565 2_655 ?
 O3 Hf2 O3 70.1(6) 4_565 3_665 ?
 O3 Hf2 O3 70.1(6) 2_655 . ?
 O3 Hf2 O3 70.1(6) 4_565 . ?
 O3 Hf2 O3 108.5(11) 3_665 . ?
 Hf2 Hf1 Hf2 88.91(6) . 17_665 ?
 Hf2 Hf1 Hf1 59.686(16) . 2_655 ?
 Hf2 Hf1 Hf1 59.686(16) 17_665 2_655 ?
 Hf2 Hf1 Hf1 59.686(16) . 18_565 ?
 Hf2 Hf1 Hf1 59.686(16) 17_665 18_565 ?
 Hf1 Hf1 Hf1 90.0 2_655 18_565 ?
 O2 Hf1 Hf2 71.1(5) 19 17_665 ?
 O2 Hf1 Hf2 160.0(5) 19 . ?
 O2 Hf1 Hf2 71.1(5) . . ?
 O2 Hf1 Hf2 160.0(5) . 17_665 ?
 O2 Hf1 Hf1 107.7(3) . 18_565 ?
 O2 Hf1 Hf1 107.7(3) . 2_655 ?
 O2 Hf1 Hf1 107.7(3) 19 2_655 ?
 O2 Hf1 Hf1 107.7(3) 19 18_565 ?
 O2 Hf1 O2 128.9(9) . 19 ?
 O3 Hf1 Hf2 35.7(5) 19 17_665 ?
 O3 Hf1 Hf2 88.2(5) 19 . ?
 O3 Hf1 Hf2 35.7(5) 20_655 17_665 ?
 O3 Hf1 Hf2 88.2(5) . 17_665 ?
 O3 Hf1 Hf2 88.2(5) 2_655 17_665 ?
 O3 Hf1 Hf2 35.7(5) 2_655 . ?
 O3 Hf1 Hf2 88.2(5) 20_655 . ?
 O3 Hf1 Hf2 35.7(5) . . ?
 O3 Hf1 Hf1 33.9(4) 2_655 2_655 ?
 O3 Hf1 Hf1 89.7(6) 2_655 18_565 ?
 O3 Hf1 Hf1 33.9(4) . 18_565 ?
 O3 Hf1 Hf1 33.9(4) 20_655 2_655 ?
 O3 Hf1 Hf1 33.9(4) 19 18_565 ?
 O3 Hf1 Hf1 89.7(6) 19 2_655 ?
 O3 Hf1 Hf1 89.7(6) . 2_655 ?
 O3 Hf1 Hf1 89.7(6) 20_655 18_565 ?
 O3 Hf1 O2 75.6(6) 19 19 ?
 O3 Hf1 O2 139.3(4) 19 . ?
 O3 Hf1 O2 75.6(6) 2_655 . ?
 O3 Hf1 O2 75.6(6) . . ?
 O3 Hf1 O2 75.6(6) 20_655 19 ?
 O3 Hf1 O2 139.3(4) . 19 ?
 O3 Hf1 O2 139.3(4) 20_655 . ?
 O3 Hf1 O2 139.3(4) 2_655 19 ?
 O3 Hf1 O3 67.9(7) 2_655 20_655 ?
 O3 Hf1 O3 67.9(7) 19 . ?
 O3 Hf1 O3 107.6(12) 20_655 . ?
 O3 Hf1 O3 71.3(10) 20_655 19 ?
 O3 Hf1 O3 71.3(10) 2_655 . ?
 O3 Hf1 O3 107.6(12) 2_655 19 ?
 O3 Hf1 O4 145.9(4) . . ?
 O3 Hf1 O4 145.9(4) 2_655 21_655 ?
 O3 Hf1 O4 88.0(8) 2_655 . ?
 O3 Hf1 O4 88.0(8) . 21_655 ?
 O3 Hf1 O4 145.9(4) 20_655 21_655 ?
 O3 Hf1 O4 88.0(8) 20_655 . ?
 O3 Hf1 O4 88.0(8) 19 21_655 ?
 O3 Hf1 O4 145.9(4) 19 . ?
 O4 Hf1 Hf2 118.7(4) . 17_665 ?
 O4 Hf1 Hf2 118.7(4) 21_655 17_665 ?
 O4 Hf1 Hf2 118.7(4) 21_655 . ?
 O4 Hf1 Hf2 118.7(4) . . ?
 O4 Hf1 Hf1 177.3(6) . 18_565 ?
 O4 Hf1 Hf1 87.3(6) . 2_655 ?
 O4 Hf1 Hf1 87.3(6) 21_655 18_565 ?
 O4 Hf1 Hf1 177.3(6) 21_655 2_655 ?
 O4 Hf1 O2 73.1(4) . . ?
 O4 Hf1 O2 73.1(4) 21_655 19 ?
 O4 Hf1 O2 73.1(4) 21_655 . ?
 O4 Hf1 O2 73.1(4) . 19 ?
 O4 Hf1 O4 95.5(13) . 21_655 ?
 C6 O2 Hf1 135.0(19) . . ?
 C6 O1 Hf2 130.2(15) . . ?
 C1 C2 C3 119(3) . . ?
 Hf1 O3 Hf2 109.3(7) 18_565 . ?
 Hf1 O3 Hf2 109.3(7) . . ?
 Hf1 O3 Hf1 112.1(7) 18_565 . ?
 Cu1 Cu1 Cu1 60.20(9) 3_655 28_545 ?
 Cu1 Cu1 Cu1 60.20(9) 3_655 26 ?
 Cu1 Cu1 Cu1 59.61(18) 26 28_545 ?
 Cu1 Cu1 I1 58.85(13) 26 26 ?
 Cu1 Cu1 I1 61.29(9) 3_655 28_545 ?
 Cu1 Cu1 I1 58.85(13) 28_545 28_545 ?
 Cu1 Cu1 I1 62.31(13) 28_545 . ?
 Cu1 Cu1 I1 61.29(8) 3_655 26 ?
 Cu1 Cu1 I1 112.68(11) 3_655 . ?
 Cu1 Cu1 I1 109.30(8) 26 28_545 ?
 Cu1 Cu1 I1 109.30(8) 28_545 26 ?
 Cu1 Cu1 I1 62.31(13) 26 . ?
 I1 Cu1 I1 117.06(17) 28_545 26 ?
 I1 Cu1 I1 111.95(8) . 26 ?
 I1 Cu1 I1 111.95(8) . 28_545 ?
 N1 Cu1 Cu1 148.80(19) . 26 ?
 N1 Cu1 Cu1 148.80(19) . 28_545 ?
 N1 Cu1 Cu1 134.6(7) . 3_655 ?
 N1 Cu1 I1 101.1(3) . 26 ?
 N1 Cu1 I1 112.7(7) . . ?
 N1 Cu1 I1 101.1(3) . 28_545 ?
 C2 C3 C6 120(2) . . ?
 C4 C3 C2 120(3) . . ?
 C4 C3 C6 120(2) . . ?
 C3 C4 C5 117(3) . . ?
 C2 C1 N1 123(3) . . ?
 O2 C6 C3 117(3) . . ?
 O1 C6 O2 128(3) . . ?
 O1 C6 C3 115(2) . . ?
 Cu1 I1 Cu1 58.84(13) . 26 ?
 Cu1 I1 Cu1 58.84(13) . 28_545 ?
 Cu1 I1 Cu1 57.42(17) 28_545 26 ?
 C1 N1 Cu1 124.2(17) . . ?
 C5 N1 Cu1 121(2) . . ?
 C5 N1 C1 115(2) . . ?
 N1 C5 C4 125(3) . . ?

_shelx_res_file
;
TITL NS-1 in I4/mmm #139
    NS-1.res
    created by SHELXL-2016/6 at 02:10:10 on 13-Feb-2022
REM reset to I4/mmm #139
CELL 0.71073 17.374243 17.374243 34.892276 90 90 90
ZERR 4 0.00106 0.00106 0.00146 0 0 0
LATT 2
SYMM -Y,+X,+Z
SYMM -X,-Y,+Z
SYMM +Y,-X,+Z
SYMM +X,-Y,-Z
SYMM -X,+Y,-Z
SYMM +Y,+X,-Z
SYMM -Y,-X,-Z
SFAC C H Cu Hf I N O
UNIT 96 64 16 12 16 16 64
DFIX 1.38 C3 C4 C5 N1 C1 C2
DFIX 1.38 0.01 N1 C1 C2 C3 C4 C5

L.S. 10 0 0
PLAN  20
BOND
fmap 2 53
acta
OMIT -3 50.02
OMIT 0 0 6
OMIT 2 2 2
OMIT 2 2 0
OMIT 0 3 7
OMIT 0 2 8
OMIT 0 4 4
OMIT 1 1 8
OMIT 0 5 3
OMIT 0 3 5
OMIT 0 2 4
OMIT 0 0 8
OMIT 0 5 5
OMIT 0 3 1
OMIT 1 2 5
OMIT 1 5 0
OMIT 0 6 2
REM <olex2.extras>
REM <HklSrc "%.\\NS-1.hkl">
REM </olex2.extras>

WGHT    0.093400  393.556488
FVAR       0.57259
HF2   4    0.500000    0.500000    0.069992    10.12500    0.09413    0.09413 =
         0.04505    0.00000    0.00000    0.00000
HF1   4    0.500000    0.356736    0.000000    10.25000    0.11199    0.09071 =
         0.04648    0.00000    0.00000    0.00000
O2    7    0.500000    0.300507    0.058604    10.50000    0.18618    0.08851 =
         0.05014   -0.00106    0.00000    0.00000
O1    7    0.500000    0.390916    0.102915    10.50000    0.10701    0.09590 =
         0.05577    0.01171    0.00000    0.00000
C2    1    0.500000    0.287873    0.161457    10.50000    0.25516    0.09653 =
         0.05001    0.00855    0.00000    0.00000
AFIX  43
H2    2    0.500000    0.339988    0.167540    10.50000   -1.20000
AFIX   0
O3    7    0.428833    0.428833    0.033934    10.50000    0.12751    0.12751 =
         0.07892   -0.03370   -0.03370    0.05339
CU1   3    0.500000    0.075323    0.223168    10.50000    0.22134    0.11393 =
         0.06376    0.01654    0.00000    0.00000
C3    1    0.500000    0.264165    0.123630    10.50000    0.13696    0.12503 =
         0.04944    0.00421    0.00000    0.00000
C4    1    0.500000    0.187490    0.114884    10.50000    0.27075    0.10903 =
         0.06977   -0.00064    0.00000    0.00000
AFIX  43
H4    2    0.500000    0.170537    0.089603    10.50000   -1.20000
AFIX   0
O4    7    0.593129    0.272089    0.000000    10.50000    0.14757    0.13033 =
         0.06891    0.00000    0.00000    0.04840
C1    1    0.500000    0.233720    0.189656    10.50000    0.23119    0.15237 =
         0.06974    0.00586    0.00000    0.00000
AFIX  43
H1    2    0.500000    0.250180    0.215018    10.50000   -1.20000
AFIX   0
C6    1    0.500000    0.324056    0.091732    10.50000    0.14135    0.09260 =
         0.05260    0.00959    0.00000    0.00000
I1    5    0.500000    0.133738    0.292792    10.50000    0.23766    0.12420 =
         0.07104   -0.00948    0.00000    0.00000
N1    6    0.500000    0.155970    0.182505    10.50000    0.24576    0.09842 =
         0.05598    0.00156    0.00000    0.00000
C5    1    0.500000    0.136370    0.145039    10.50000    0.32149    0.07022 =
         0.08509    0.01031    0.00000    0.00000
AFIX  43
H5    2    0.500000    0.084169    0.139141    10.50000   -1.20000
AFIX   0
HKLF 4


REM  NS-1 in I4/mmm #139
REM R1 =  0.0838 for    1447 Fo > 4sig(Fo)  and  0.1437 for all    2646 data
REM     86 parameters refined using      6 restraints

END

WGHT      0.0935    393.4508

REM Highest difference peak  1.790,  deepest hole -0.957,  1-sigma level  0.179
Q1    1   0.5000  0.2967  0.0000  10.25000  0.05    1.79
Q2    1   0.5000  0.4247  0.0000  10.25000  0.05    1.26
Q3    1   0.6460  0.2091  0.0000  10.50000  0.05    1.21
Q4    1   0.5000  0.3567  0.1396  10.50000  0.05    1.16
Q5    1   0.5000  0.5000  0.2128  10.12500  0.05    1.13
Q6    1   0.3580  0.3580  0.0670  10.50000  0.05    1.10
Q7    1   0.5000  0.5621  0.0736  10.50000  0.05    1.08
Q8    1   0.3112  0.3112  0.0819  10.50000  0.05    1.08
Q9    1   0.5869  0.4131  0.2564  10.50000  0.05    0.95
Q10   1   0.5922  0.4078  0.3429  10.50000  0.05    0.92
Q11   1   0.5635  0.3481  0.0000  10.50000  0.05    0.91
Q12   1   0.5000  0.0000  0.2208  10.25000  0.05    0.90
Q13   1   0.5000  0.0000  0.1404  10.25000  0.05    0.88
Q14   1   0.5802  0.1974  0.0000  10.50000  0.05    0.71
Q15   1   0.7595  0.0955  0.0000  10.50000  0.05    0.61
Q16   1   0.5000  0.2773  0.2210  10.50000  0.05    0.55
Q17   1   0.5000  0.1468  0.2059  10.50000  0.05    0.55
Q18   1   0.4147  0.0000  0.1388  10.50000  0.05    0.55
Q19   1   0.5000  0.0795  0.2949  10.50000  0.05    0.54
Q20   1   0.7167  0.2833  0.2460  10.50000  0.05    0.53
;
_shelx_res_checksum                23920
_shelx_hkl_file
;
   0   0   6 617.551 226.343   1
   0   0  -6 579.604 243.312   1
   0   0   8 2578.86 501.165   1
   0   0  -8 2353.27 476.331   1
   0   0 -10460403.0 7313.99   1
   0   0  10471041.0 7293.90   1
   0   0 -12 3200.64 646.794   1
   0   0  12 3126.57 712.018   1
   0   0 -14499960.0 8534.39   1
   0   0  14523144.0 8850.49   1
   0   0  1611177.50 1391.33   1
   0   0  18138574.0 4973.83   1
   0   0  2030539.70 2402.75   1
   0   0  22 949.379 452.169   1
   0   0  2443972.30 2944.41   1
   0   0  2611133.10 1502.52   1
   0   0  2855391.20 3347.25   1
   0   0  3025647.80 2308.65   1
   0   0  3212550.20 1628.38   1
   0   0  34 9978.71 1447.10   1
   0   0  36 58.2846 175.124   1
   0   0  38 2724.41 752.222   1
   0   0  40 4698.80  974.71   1
   0   0  42 2770.46 744.513   1
   0   0  44 6645.15 1116.14   1
   0   1   724022.20 1459.07   1
   0   1  -723797.50 1332.36   1
   0  -1  -722480.90 1430.86   1
   0  -1   722828.70 1315.28   1
  -1   0  -722347.90 1429.70   1
  -1   0   724495.40 1405.70   1
   1   0   723380.70 1464.71   1
   0   1   915890.80 1331.63   1
  -1   0   915725.40 1259.66   1
  -1   0  -915178.50 1293.69   1
   0  -1   915786.40 1255.99   1
   1   0   916287.90 1345.87   1
   0   1  -916552.10 1266.11   1
   0  -1  -915077.90 1292.47   1
  -1   0 -1181912.10 3216.44   1
   0  -1 -1183834.80 3273.22   1
   0   1 -1186438.00 3180.23   1
   0  -1  1184819.60 3157.02   1
   0   1  1183475.80 3280.42   1
   1   0  1188213.30 3356.19   1
  -1   0  1180802.70 3150.77   1
  -1   0 -1380120.20 3396.30   1
   0  -1 -1386776.80 3539.68   1
   0   1  1388934.80 3635.34   1
  -1   0  1385212.20 3432.57   1
   0   1 -1388525.50 3416.81   1
   1   0  1388953.50 3594.31   1
   0  -1  1388612.70 3468.27   1
   0  -1  1548011.40 2718.37   1
  -1   0  1548887.10 2732.20   1
   0   1  1551938.10 2939.85   1
   1   0  1550291.90 2841.81   1
   0  -1  1776794.60 3575.69   1
   0   1  1779284.10 3736.40   1
   1   0  1778211.60 3671.69   1
  -1   0  1778718.40 3617.20   1
   1   0  1912172.00 1488.07   1
   0   1  1911961.70 1511.15   1
  -1   0  1911049.10 1389.08   1
   0  -1  1911424.40 1424.84   1
   0  -1  21 9257.78 1336.63   1
   0   1  21 9262.45 1327.90   1
  -1   0  21 8474.36 1268.54   1
   1   0  21 8475.26 1279.81   1
  -1   0  23 3316.56 832.516   1
   0  -1  23 3615.11 841.945   1
   1   0  23 4132.11 890.077   1
   0   1  23 3778.69 888.778   1
   0   1  2510187.70 1434.35   1
   0  -1  25 8974.28 1334.76   1
  -1   0  25 9802.79 1407.95   1
   1   0  2510052.20 1420.91   1
   1   0  2732658.30 2602.58   1
   0   1  2731862.30 2539.11   1
   0  -1  2733302.00 2593.38   1
  -1   0  2731768.90 2546.47   1
   1   0  2918758.70 1976.76   1
   0  -1  2918212.40 1950.11   1
   0   1  2917226.30 1884.56   1
  -1   0  2918176.40 1918.43   1
  -1   0  3122190.90 2126.73   1
   1   0  3122045.00 2160.53   1
   0   1  3121389.30 2091.79   1
   0  -1  3122984.30 2210.76   1
   1   0  33 3268.94 861.859   1
   0  -1  33 3492.37  878.63   1
  -1   0  33 3418.46  849.07   1
   0   1  33 3864.15 912.648   1
   0   1  35  589.71 395.781   1
   1   0  35 426.421 276.648   1
   0  -1  35  256.89 258.076   1
  -1   0  35 157.581 224.452   1
  -1   0  37 890.361 464.375   1
   0   1  37 674.581 390.151   1
   0  -1  37 386.597 289.672   1
   1   0  37 635.914  410.13   1
   1   0  39 1107.73 490.195   1
   0   1  39 1274.42  528.41   1
   0  -1  39 1328.77 558.874   1
  -1   0  39 1308.92 534.202   1
   0   1  41 3917.29 878.353   1
   1   0  41 3921.84 893.476   1
  -1   0  41 3797.27 896.748   1
   0  -1  41 4384.85 960.191   1
  -1   0  43 2475.66 686.099   1
   0  -1  43 2633.25 756.423   1
   0   1  43 3118.99 770.415   1
   1   0  43 2860.03 762.889   1
  -1   0  45 1755.74 594.339   1
   0  -1  45 1523.75 553.559   1
  -1   1  -6 5332.53 622.725   1
   1   1   6 5531.16 692.591   1
   1  -1   6 5807.64 659.276   1
  -1   1  -6 5504.08 533.301   2
  -1  -1  -6 5360.71 682.166   1
  -1   1   839496.10 1974.90   1
  -1  -1  -838996.80 2036.00   1
  -1   1  -839030.70 1948.66   1
  -1   1  -846075.80 1754.58   2
   1   1   841033.00 2104.69   1
   1  -1   842643.90 2018.71   1
  -1  -1   839478.50 1816.07   1
  -1   1 -1012415.90 1201.68   1
   1   1  1013650.90 1336.14   1
  -1  -1 -1012428.30 1252.94   1
  -1   1 -1016729.90 1173.37   2
  -1   1  1012565.50 1217.82   1
  -1  -1  1012508.50 1162.95   1
   1  -1  1013104.60 1224.12   1
  -1  -1  12276192.0 5870.08   1
   1   1  12298023.0 6520.13   1
  -1   1  12279602.0 6245.70   1
  -1   1 -12288751.0 6137.83   1
  -1  -1 -12277382.0 6207.38   1
   1  -1  12300860.0 6254.41   1
   1   1  14 5665.46 971.249   1
  -1   1 -14 6228.80 950.286   1
   1  -1  14 6532.81 1011.56   1
  -1   1  14 5607.59 952.581   1
  -1  -1  14 5918.74 911.193   1
   1  -1  16132528.0 4620.32   1
   1   1  16134132.0 4804.43   1
  -1   1  16129349.0 4610.06   1
  -1  -1  16130982.0 4491.54   1
   1   1  18 1456.52 567.797   1
   1  -1  18 1626.74 536.489   1
  -1   1  18 1446.65 522.023   1
  -1  -1  18 790.473 394.872   1
  -1   1  20 6952.93 1127.73   1
  -1  -1  20 6459.55 1119.33   1
   1  -1  20 6652.27 1108.94   1
   1   1  20 5556.55 1039.44   1
  -1  -1  22 2156.64 616.272   1
   1  -1  22 1882.53 621.651   1
  -1   1  22 2395.29 685.322   1
   1   1  22 1791.26  595.82   1
  -1   1  24-44.3021 340.481   1
   1   1  24-8.72079 230.487   1
  -1  -1  24 148.574 204.393   1
   1  -1  24 6.19131 245.341   1
   1   1  2622573.50 2172.43   1
  -1   1  2624052.30 2214.92   1
  -1  -1  2622666.90 2127.32   1
   1  -1  2622554.00 2135.21   1
   1  -1  2813320.40 1666.97   1
  -1  -1  2812587.20 1608.81   1
   1   1  2811659.80 1569.79   1
  -1   1  2812371.40 1588.93   1
  -1  -1  3020823.90 2049.21   1
   1   1  3019556.80 2031.63   1
   1  -1  3019842.80 2020.28   1
  -1   1  3019764.10 2015.58   1
   1   1  32 6216.82 1155.93   1
   1  -1  32 6324.75 1146.63   1
  -1   1  32 5987.84 1107.09   1
  -1  -1  32 6707.15 1186.00   1
  -1   1  34 121.948 263.112   1
   1   1  34-134.068 209.601   1
  -1  -1  34 29.5216  183.43   1
   1  -1  34 -140.13 247.889   1
   1  -1  36-124.173 319.806   1
  -1   1  36 85.3768 184.763   1
  -1  -1  36-81.1101 313.279   1
   1   1  36-9.60909 267.297   1
   1   1  38 532.778 361.722   1
  -1   1  38 604.951 379.135   1
   1  -1  38 595.806 366.059   1
  -1  -1  38  519.25 363.436   1
  -1   1  40 896.415 444.265   1
   1   1  40 833.777 451.709   1
   1  -1  40 1167.18 535.643   1
  -1  -1  40 938.691 470.335   1
   1   1  42 5020.32  980.43   1
  -1   1  42 4233.77 918.697   1
   1  -1  42 3630.61 856.482   1
  -1  -1  42 4565.28  942.04   1
  -1  -1  44 402.748 320.605   1
  -1   1  44 360.625 278.865   1
   1   1  44  336.53 320.066   1
   1  -1  44 107.659 200.521   1
   0  -2   4106844.0 1913.62   1
   0  -2  -4111352.0 2681.63   1
   0  -2   610821.40 786.632   1
   2   0   611164.90 1002.67   2
  -2   0  -610999.70 979.973   1
   0   2  -611547.90 809.683   1
   2   0  -6 9789.67 1020.76   2
   2   0   611350.40 1024.95   1
  -2   0  -6 9908.41 940.901   2
   0   2   612041.80 1020.53   1
   0  -2  -611178.80 983.942   1
   0   2   820004.60 1471.96   1
   0  -2  -818724.60 1416.53   1
  -2   0  -818323.80 1372.45   2
   0  -2   819440.60 1243.87   1
   2   0   820445.40 1479.33   1
   0   2  -820030.10 1247.43   1
  -2   0  -819879.00 1463.69   1
  -2   0 -1043278.40 2238.55   2
   0  -2 -1042353.70 2311.58   1
   0  -2  1046741.90 2149.93   1
   0   2  1043980.00 2368.75   1
   2   0  1046065.90 2440.10   1
  -2   0 -1042778.80 2324.20   1
   0   2 -1045119.60 2136.04   1
  -2   0 -12 6586.04 983.518   1
   0   2  12 6880.47 1013.03   1
   0  -2 -12 6508.39 940.755   1
   0   2 -12 7187.50 925.291   1
   2   0  12 6125.57 948.412   1
  -2   0  12 7045.02 942.179   1
   0  -2  12 6592.70 904.176   1
  -2   0 -12 5325.12 835.243   2
   0   2  14125567.0 4518.30   1
   2   0  14128534.0 4492.86   1
   0   2 -14123240.0 4094.76   1
   0  -2  14127572.0 4161.73   1
  -2   0  14123780.0 4252.39   1
  -2   0 -14123910.0 4209.66   2
  -2   0  16 1314.45  404.12   1
  -2   0 -16 2088.64 608.556   2
   0  -2  16 1289.16 417.188   1
   2   0  16 1313.40 492.963   1
   0   2  16 1448.60 509.261   1
  -2   0 -1822106.60 1929.39   2
   2   0  1823946.90 2077.53   1
  -2   0  1823657.00 1989.46   1
   0   2  1825142.50 2165.93   1
   0  -2  1824968.20 2025.92   1
  -2   0  20 1328.02 491.719   1
   0   2  20 679.321 303.107   1
   0  -2  20 1219.53 431.387   1
   2   0  20 1171.02 479.619   1
  -2   0  22 378.206 264.335   1
   0   2  22 95.9415 466.355   1
   0  -2  22 314.307 228.932   1
   2   0  22 518.474 374.373   1
   0   2  24 81.0208 342.387   1
   0  -2  24 293.035 231.036   1
  -2   0  24  431.52 347.033   1
   2   0  24 584.601 345.943   1
   2   0  26 1825.46 620.168   1
   0   2  26 2465.95 725.358   1
   0  -2  26 2087.57  659.99   1
  -2   0  26 2365.08 710.724   1
   0  -2  2819657.70 1986.36   1
   0   2  2817984.50 1943.10   1
  -2   0  2817953.10 1897.75   1
   2   0  2817601.10 1903.01   1
   0  -2  30 7672.32 1261.89   1
  -2   0  30 6328.24 1144.12   1
   0   2  30 7177.58 1234.96   1
   2   0  30 6171.77 1129.34   1
   2   0  32 1165.02  516.21   1
   0  -2  32 1825.25  649.75   1
  -2   0  32 1115.76 471.022   1
   0   2  32 1912.67 649.695   1
  -2   0  34-282.245 355.654   1
   0  -2  34-390.781 468.273   1
   0   2  34 -282.21 369.173   1
   2   0  34-129.465 273.686   1
   0  -2  36-76.0897 292.714   1
  -2   0  36 73.6889 173.084   1
   2   0  36 60.8599 212.073   1
   0   2  36-287.933  347.62   1
   0   2  38-202.246 329.957   1
   0  -2  38 -520.20 359.796   1
  -2   0  38-132.184  248.85   1
   2   0  38-112.309  270.88   1
   0  -2  40 1959.50 641.565   1
   0   2  40 1759.56 598.622   1
   2   0  40 1045.94  453.14   1
  -2   0  40 1609.65 557.274   1
   0  -2  42 522.827 374.541   1
   0   2  42 311.112 273.486   1
  -2   0  42 70.5747 252.672   1
   2   0  42 268.405 307.563   1
   2   0  44 1355.76 536.562   1
   0   2  44 1839.04 583.533   1
  -2   0  44 1260.10 500.792   1
   0  -2  44 2305.17 667.498   1
  -2  -1  -5 1043.06 308.243   1
   2   1   5 1021.87 330.141   1
   2   1  -5 547.524 210.214   2
  -2  -1   5 700.295  258.71   2
  -2  -1  -5 428.218 255.695   2
  -1   2  -5 794.516 225.327   1
  -1  -2  -5 806.477  253.19   1
  -2   1  -5 791.737 272.262   2
  -2   1  -5 649.803 254.901   1
   1   2   5 870.894 277.754   1
   2  -1   5 423.234 192.867   2
   1  -2   5 790.557 222.117   1
   2   1   778125.30 2839.70   1
  -2   1  -768538.30 2393.76   2
  -1  -2   777379.40 2279.97   1
  -2  -1  -772853.70 2726.97   1
  -1  -2  -770911.50 2718.56   1
   1  -2   772013.10 1792.19   2
   1  -2   774519.60 2388.05   1
   2  -1   772930.30 2652.62   1
  -1   2   778544.70 2759.72   1
   2   1  -767238.20 2409.50   2
   2  -1   772200.70 2411.91   2
   1   2   775123.90 2802.14   1
  -1   2  -771340.50 1801.87   2
  -1   2  -773552.90 2416.76   1
  -2   1  -771296.40 2565.08   1
  -2  -1  -767098.90 2739.75   2
   1   2   9 1431.26 457.591   1
  -2  -1  -9 1198.40 400.039   1
  -1   2  -9 1327.12  303.27   2
  -1  -2   9 1177.11 339.689   1
  -1  -2  -9 1142.66 383.338   1
   2  -1   9 1071.84 359.654   1
  -2   1  -9 1519.26 446.819   1
  -2  -1  -9 1492.62 459.391   2
   2   1  -9 1463.51 433.426   2
   1  -2   9 1356.02 389.022   1
  -1   2   9 1313.90 388.545   1
  -1   2  -9 1152.72 376.802   1
  -2   1  -9 1368.29 359.245   2
   2   1   9 1533.06 473.846   1
  -1  -2 -11 1210.45 430.258   1
  -1   2 -11 1819.36 379.934   2
  -1   2 -11 1179.04 392.192   1
  -2   1 -11 1670.33 429.795   2
   1   2  11 1490.23 511.831   1
   2   1  11 1566.07 511.374   1
   2  -1  11 1509.96  441.12   1
  -1  -2  11 1177.04 377.182   1
  -2  -1 -11 1354.98 476.018   1
  -2   1 -11 1239.06 442.923   1
   1  -2  11 1495.93 448.267   1
  -1   2  11 1422.74 468.896   1
  -1  -2  13 3391.12 665.583   1
  -1   2 -13 3652.60 710.479   1
  -1   2  13 3798.07 759.828   1
  -2   1 -13 3445.44 651.432   2
  -2   1 -13 3352.85 714.863   1
   1  -2  13 4083.01 765.549   1
   1   2  13 3678.61 774.134   1
  -2  -1  13 3765.93 714.159   1
  -1   2 -13 3135.78  541.27   2
   2   1  13 4335.42 856.901   1
  -2   1  13 3657.05 732.332   1
   2  -1  13 3710.95 754.458   1
   1  -2  1532660.20 2195.59   1
   1   2  1532768.10 2367.22   1
  -1   2 -1534956.80 1886.20   2
  -2   1  1532544.50 2274.39   1
  -2  -1  1533280.90 2201.87   1
   2  -1  1532347.70 2282.08   1
  -1  -2  1533456.40 2164.18   1
  -2   1 -1534871.90 2168.26   2
  -1   2  1530495.60 2226.38   1
   2   1  1532299.10 2370.79   1
  -1   2  17 5628.65 1002.71   1
  -2   1 -17 6856.20 1032.48   2
   1  -2  17 6166.36 1025.14   1
  -1  -2  17 6163.02 1007.75   1
  -1   2 -17 6266.67 855.958   2
  -2   1  17 6242.56 1030.64   1
   2  -1  17 5751.70 992.065   1
   1   2  17 6183.69 1096.48   1
   2   1  17 6467.91 1116.50   1
  -2  -1  17 5644.31 932.696   1
  -2  -1  19 5806.20 985.228   1
   1   2  19 5634.88 1049.02   1
   2   1  19 5418.86 1028.98   1
  -1   2 -19 5021.82 808.896   2
  -2   1 -19 4845.92 876.685   2
   1  -2  19 5249.20 972.742   1
   2  -1  19 6067.02 1062.94   1
  -1  -2  19 5263.11 955.254   1
  -1   2  19 4791.52 922.377   1
  -2   1  19 5031.45 944.886   1
   2   1  21 9273.83 1361.45   1
  -2   1  2110142.60 1354.67   1
   1  -2  21 9991.54 1352.14   1
  -1   2 -21 9235.92 1131.07   2
  -1  -2  2110007.30 1353.00   1
   2  -1  21 9925.63 1367.20   1
  -2   1 -21 9155.88 1248.86   2
  -2  -1  21 9689.98 1311.97   1
  -1   2  21 9950.10 1354.36   1
   1   2  21 9441.15 1360.23   1
  -2  -1  23 1238.19 472.871   1
   2   1  23 1572.49 581.993   1
  -2   1  23 2184.54 666.441   1
   2  -1  23 1609.32 552.696   1
   1  -2  23 1374.09 527.403   1
  -1   2 -23 1238.42 436.659   2
  -1  -2  23 1307.68 499.249   1
   1   2  23 1323.71 534.728   1
  -1   2  23 549.369 296.316   1
   1  -2  25 2128.40 680.951   1
  -1  -2  25 2682.58 742.766   1
  -1   2 -25 2683.38 655.869   2
   1   2  25 2102.08 684.452   1
  -2   1  25 2479.22 728.705   1
  -2  -1  25 2707.73 731.027   1
   2   1  25 2477.31  742.09   1
   2  -1  25 2170.79 666.601   1
  -1   2  25 2171.75 630.507   1
   2   1  27 263.022 286.074   1
   1   2  27 300.194 269.986   1
   2  -1  27 196.013 296.082   1
  -2   1  27 285.484 285.506   1
  -2  -1  27 220.526 397.141   1
  -1   2  27 607.531 330.308   1
   1  -2  27 755.316 431.067   1
  -1  -2  27 220.985 257.576   1
   2   1  2920398.50 2055.75   1
  -2   1  2922095.10 2125.34   1
  -1   2  2920900.70 2071.39   1
   2  -1  2921636.80 2100.54   1
   1   2  2921912.60 2158.58   1
  -1  -2  2923205.90 2165.05   1
  -2  -1  2922197.30 2111.98   1
   1  -2  2922516.70 2132.00   1
   2  -1  31-203.994 482.036   1
  -2   1  31-323.823 505.894   1
   1   2  31 171.634 234.382   1
   1  -2  31 216.376 322.005   1
   2   1  31 0.89014 311.209   1
  -1  -2  31 267.218 325.071   1
  -2  -1  31 472.408 371.656   1
  -1   2  31 190.848 340.791   1
   1   2  33-76.5889  266.78   1
   2  -1  33-176.366 312.327   1
  -2   1  33 103.734 220.272   1
   2   1  33 282.312 264.998   1
  -1   2  33 33.8844 189.031   1
   1  -2  33-177.725 312.535   1
  -1  -2  33 121.942 253.935   1
  -2  -1  33 98.9067 212.138   1
  -2  -1  35 924.533 389.525   1
   2  -1  35 1089.98  502.63   1
   1   2  35 541.401 335.544   1
   1  -2  35 797.029 384.717   1
   2   1  35  674.88 408.187   1
  -2   1  35 910.536 455.417   1
  -1  -2  35 446.917 262.418   1
  -1   2  35 1012.91 470.134   1
   1   2  37 80.9073 291.075   1
  -1  -2  37 356.688 253.175   1
  -1   2  37 491.364 254.082   1
   2  -1  37  458.70 328.193   1
   2   1  37 247.407 262.845   1
  -2  -1  37 491.752 376.478   1
  -2   1  37 599.095 339.782   1
   1  -2  37 308.883 271.302   1
   1  -2  39  183.04  246.44   1
   2   1  39  651.04  366.20   1
  -1  -2  39 193.383 224.251   1
  -1   2  39 81.2076 180.258   1
   2  -1  39 448.219 331.417   1
   1   2  39  385.70 293.333   1
  -2  -1  39  271.20  274.91   1
  -2   1  39  363.65 253.292   1
  -1   2  41-4.87473 200.591   1
  -2  -1  41-56.4244 239.505   1
  -2   1  41-222.396 288.389   1
   1  -2  41 700.488 410.527   1
   2  -1  41-26.9021 222.769   1
  -1  -2  41 108.303 221.241   1
   2   1  41  171.75 183.163   1
   1   2  41 66.2497 205.617   1
   1  -2  43 1109.32 486.661   1
  -2   1  43 1301.13 497.114   1
  -1   2  43 1667.59  572.92   1
  -1  -2  43 1400.28 514.439   1
   2  -1  43 1177.81  484.59   1
   2   1  43 933.671 417.007   1
   1   2  43 1703.07 569.075   1
  -2  -1  43 1229.12 493.342   1
   2  -1  45 46.6476 176.329   1
  -2  -1  45-13.4037 244.224   1
   1  -2  45 34.5681 216.634   1
  -1  -2  45 10.8593 178.609   1
  -2   2   028602.20 1689.16   2
   2  -2  -2 9577.90 1024.26   2
   2  -2   2 9031.11 840.877   2
   2  -2  -210919.30 845.813   3
   2   2   210442.20 951.672   2
  -2  -2  -210917.40 1014.61   2
  -2   2  -2 9324.21 888.738   2
  -2  -2  -4 7317.79 775.841   1
   2   2  -4 8018.55 682.341   2
   2  -2   4 9460.47 815.831   2
  -2  -2   4 8167.35 710.091   2
  -2  -2  -4 9004.16 1004.85   2
   2   2   4 7936.56 801.811   1
  -2   2  -4 8175.57 801.162   2
   2  -2   6111389.0 2695.93   2
  -2  -2  -6116592.0 3420.16   1
  -2   2  -6108709.0 2950.28   1
  -2  -2   6106262.0 2657.21   2
   2   2   6117144.0 3407.00   1
  -2   2  -6114265.0 2913.78   2
   2   2  -6106821.0 2509.57   2
  -2   2  -813819.40 1049.68   2
   2  -2   814150.80 1200.82   1
  -2   2  -812091.30 1100.55   1
  -2  -2  -812910.20 1239.80   1
   2   2   813446.20 1303.25   1
   2  -2   814144.30 1026.43   2
   2   2  -811850.60 898.577   2
   2  -2  1027456.10 1822.00   1
  -2   2 -1029292.60 1596.99   2
  -2   2 -1027147.90 1789.52   1
   2   2 -1026224.60 1483.54   2
  -2  -2 -1027003.70 1918.85   1
   2   2  1028739.60 2041.33   1
   2  -2  1030339.40 1620.12   2
   2  -2  12  351.40 267.983   1
  -2   2  12 318.127  311.23   1
  -2  -2  12 425.864 229.602   1
  -2   2 -12 178.333 201.371   2
   2   2  12 352.965 323.185   1
  -2   2 -12 384.602 243.205   1
  -2  -2 -12 541.377 346.196   1
   2   2 -12 466.936 289.027   2
   2  -2  1410664.40 1264.56   1
  -2   2 -1410214.30 1255.84   1
  -2   2  1410297.40 1274.10   1
   2   2  1410458.30 1349.82   1
  -2   2 -1410463.60 1069.04   2
  -2  -2  14 9597.47 1162.56   1
   2   2 -1410999.90 1154.59   2
   2  -2  1613923.90 1496.78   1
  -2   2  1613674.40 1543.01   1
   2   2  1612857.90 1557.28   1
  -2  -2  1612688.90 1364.87   1
  -2   2 -1613875.80 1312.63   2
  -2  -2  18 464.458 305.348   1
  -2   2 -18 854.513 375.777   2
   2  -2  18  613.66 391.853   1
  -2   2  18 937.948 490.575   1
   2   2  18 770.008  491.01   1
   2  -2  2039534.30 2654.16   1
   2   2  2039805.80 2850.57   1
  -2   2 -2041127.50 2436.37   2
  -2  -2  2038621.00 2573.17   1
  -2   2  2037652.60 2620.46   1
  -2   2 -22 3594.70 751.858   2
  -2   2  22 3767.80  871.29   1
   2   2  22 3443.51 860.436   1
   2  -2  22 4291.20 923.509   1
  -2  -2  22 3765.83  810.93   1
  -2   2  2412086.40 1524.48   1
  -2   2 -2412437.00 1424.02   2
   2   2  2413375.20 1680.26   1
   2  -2  2412962.70 1576.88   1
  -2  -2  2413762.70 1617.47   1
  -2   2  26 480.879 446.082   1
  -2  -2  26 277.264 346.526   1
   2  -2  26 305.712 232.482   1
   2   2  26 264.636 343.268   1
   2  -2  28 1929.93 611.451   1
  -2  -2  28 2576.36 741.312   1
  -2   2  28 2817.61 823.885   1
   2   2  28 3063.92 840.132   1
   2  -2  30 180.715 314.473   1
  -2  -2  30 326.215 286.945   1
  -2   2  30 417.255 320.819   1
   2   2  30 302.796 237.777   1
   2   2  32  509.49 389.469   1
  -2  -2  32 251.305 275.856   1
   2  -2  32 528.934 374.081   1
  -2   2  32 494.674 381.394   1
  -2  -2  34 6949.43 1192.20   1
  -2   2  34 5833.74 1099.38   1
   2   2  34 6876.54 1199.49   1
   2  -2  34 5976.45 1103.53   1
  -2  -2  36 862.236 435.831   1
   2   2  36 767.287 444.429   1
   2  -2  36 592.033 383.603   1
  -2   2  36 737.105  418.40   1
  -2   2  38 1883.99  614.53   1
  -2  -2  38 2586.05 714.692   1
   2   2  38 2247.87 691.003   1
   2  -2  38 2276.19 699.547   1
   2  -2  40 198.888 268.279   1
   2   2  40 218.927 251.412   1
  -2  -2  40 280.318  231.99   1
  -2   2  40-258.127 310.008   1
  -2  -2  42-36.8272 181.762   1
   2  -2  42-12.6329 226.067   1
   2   2  42 -66.655 222.227   1
  -2   2  42-14.2934 230.402   1
  -2  -2  44 -226.54 275.104   1
   2  -2  44-110.811 231.636   1
  -2   2  44 18.0967  167.78   1
   3   0  -111505.20 1059.19   2
   3   0   111304.50 939.108   3
   0   3   113877.70 711.481   1
  -3   0  -111370.90 1059.74   2
  -3   0   112096.70 1128.70   2
  -3   0  -3 7392.33 775.705   3
   0  -3  -3 6153.49 614.621   1
   0   3   3 7104.87 654.925   1
   3   0  -3 6525.04  841.82   2
  -3   0  -3 6415.39 811.677   2
   3   0   3 6169.49 771.383   2
  -3   0   3 6748.02  892.66   2
   3   0   3 6860.79 758.557   3
   3   0  -577317.10 3033.51   2
  -3   0  -583774.10 2992.21   2
   0   3  -581587.90 1723.19   1
   0   3   583752.10 2607.99   1
  -3   0   581156.60 3169.34   2
   0  -3  -570250.60 2536.89   1
   3   0   583425.40 2920.14   2
  -3   0  -736931.70 2084.42   2
   3   0   736848.80 2073.17   2
   0  -3  -736971.40 1922.43   1
   0   3   736420.90 1948.02   1
   0   3  -737618.90 1485.13   1
   0  -3   735012.00 1470.69   1
   3   0  -735667.90 2182.29   2
  -3   0  -736576.70 1997.61   1
   3   0  -936604.70 2326.71   2
   0  -3   935189.50 1734.92   1
  -3   0  -935611.10 2098.87   1
   0   3  -940265.70 1792.83   1
   3   0   934569.70 2081.69   2
   0  -3  -938488.50 2133.85   1
   3   0   938752.50 2232.30   1
  -3   0  -935751.70 2136.36   2
   0   3   937931.40 2195.72   1
  -3   0 -11-28.7216 185.505   1
   0   3 -11-12.5601 104.986   1
   0   3  11 71.7529  181.09   1
   0  -3  11 158.461 201.002   1
   3   0 -11-31.3284 230.982   2
  -3   0 -11-158.273 280.624   2
   0  -3 -11 156.594 213.343   1
   3   0  11 78.3657 221.264   1
   0   3 -1325805.80 1176.03   2
  -3   0 -1327882.30 2040.07   2
   0   3 -1325581.30 1743.65   1
   0  -3  1326083.10 1770.19   1
   3   0  1326773.10 2074.42   1
   0   3  1327521.50 2072.99   1
   0  -3  1513916.90 1372.34   1
  -3   0 -1514157.10 1508.80   2
   0   3  1514515.60 1605.50   1
   0   3 -1513792.60 974.363   2
   0   3 -1514143.10 1367.91   1
   3   0  1513360.80 1518.04   1
   0  -3  1786970.80 3615.08   1
   3   0  1790866.50 4026.14   1
   0   3  1791084.60 4078.13   1
  -3   0  1789112.30 3807.90   1
  -3   0 -1787087.70 3905.30   2
   0   3  1951731.40 3163.21   1
   0  -3  1955112.40 3015.34   1
  -3   0  1952341.10 3012.80   1
   3   0  1956989.20 3252.99   1
   0  -3  21 212.701 213.411   1
   3   0  21 259.551 310.301   1
   0   3  21 2.84296 524.057   1
  -3   0  21 253.139 254.686   1
   0   3 -21 239.185 203.917   2
   0   3  23 4347.17 906.136   1
   3   0  23 4463.46 954.023   1
   0   3 -23 3835.17 659.387   2
  -3   0  23 4760.60 946.688   1
   0  -3  23 4759.37  913.22   1
   3   0  25 6529.12 1157.86   1
   0   3  25 7691.54 1254.52   1
   0  -3  25 6985.14 1162.44   1
  -3   0  25 6977.19 1158.80   1
   0   3 -25 6527.17 911.924   2
   3   0  2731873.70 2534.70   1
  -3   0  2733517.70 2520.96   1
   0  -3  2736875.60 2712.57   1
   0   3  2734321.80 2662.09   1
  -3   0  29 3120.69 775.343   1
   0  -3  29 3682.90 883.729   1
   0   3  29 3739.53 901.235   1
   3   0  29 2191.03 635.898   1
   0  -3  3111678.50 1586.80   1
   0   3  3111349.30 1526.60   1
  -3   0  31 9392.43 1356.58   1
   3   0  3110359.60 1461.27   1
   0   3  33 2126.63  586.04   1
  -3   0  33 2115.71 624.285   1
   3   0  33 2384.69 701.313   1
   0  -3  33 2228.83 654.607   1
   3   0  35 536.989 404.483   1
   0   3  35  296.62 220.449   1
  -3   0  35 657.635  410.76   1
   0  -3  35 172.768 378.432   1
   3   0  37-23.0969 213.493   1
  -3   0  37  287.55 252.592   1
   0  -3  37-580.705 466.674   1
   0   3  37 -555.42 433.807   1
   0   3  39 745.752 370.376   1
   3   0  39 971.869 438.867   1
  -3   0  39 1106.41 462.825   1
   0  -3  39 617.155 390.497   1
   0   3  41 2699.99 727.348   1
  -3   0  41 1666.55 563.641   1
   0  -3  41 2704.72 748.605   1
   3   0  41 1844.58 602.977   1
   0   3  43-66.9074 192.959   1
   3   0  43-249.506 294.442   1
  -3   0  43-268.681 304.188   1
   0  -3  43-91.1663 269.801   1
   0  -3  45 193.603 227.962   1
   3  -1   0 153.578 166.163   3
   3  -1   0 316.691 264.418   2
  -3   1   0 305.118 243.742   2
  -3  -1   0 262.939 214.408   2
   3   1   0 218.494 221.088   2
   1   3   212683.00 844.732   1
   3  -1   213289.70 1089.48   3
  -1   3   212331.80 766.193   3
  -3   1  -213217.80 1057.56   3
  -3   1  -212630.20 1154.07   2
  -3   1   212900.20 1251.72   2
  -1  -3  -213832.80 865.569   1
  -3  -1   213066.20 1131.83   2
  -3  -1  -214038.20 1191.73   2
   3   1  -213093.50 1100.68   2
   3  -1  -212744.00 1217.47   2
   3   1   213511.10 1161.83   2
   3  -1   214437.40 1190.50   2
  -3  -1  -421999.10 1560.38   2
  -3   1  -421037.60 1480.11   2
   3  -1  -421270.40 1667.64   2
  -3   1   421890.00 1742.22   2
  -1  -3  -421965.40 1292.92   1
   3   1   421764.10 1547.49   2
   3   1  -420331.80 1407.31   2
   1  -3   422949.50 1146.26   2
  -3  -1  -420659.20 1215.34   3
   3   1   420972.00 1217.66   3
  -3  -1   420022.90 1449.95   2
   3  -1   420422.30 1395.13   2
   1   3   423527.20 1352.96   1
  -1   3  -419618.80 925.404   1
   3  -1  -6 6878.38 1054.99   2
   1   3   6 6892.21 842.738   1
   1  -3   6 7140.05 546.456   2
   3   1  -6 6589.82 854.829   2
  -1   3  -6 6546.67 573.553   2
   1  -3   6 6654.78 657.786   1
  -1  -3   6 7055.52 576.939   1
  -3  -1   6 6435.11 898.799   2
  -1   3  -6 6521.33 649.434   1
  -3  -1  -6 7638.72  795.15   3
  -3  -1  -6 7142.49 887.595   1
  -3   1  -6 6977.09 881.738   2
  -3  -1  -6 7255.08  964.15   2
  -1  -3  -6 6921.54 824.221   1
   3   1   6 7488.50 991.995   2
   3  -1   6 7267.47 867.268   2
  -3  -1   831460.40 2006.08   2
  -1   3   835727.70 2014.66   1
   1  -3   830977.60 1104.29   2
  -1   3  -833396.70 1704.75   1
  -3   1  -833102.60 1928.96   2
  -1  -3  -833737.80 1947.47   1
  -3  -1  -833227.50 2108.44   2
   3  -1  -831178.60 2232.95   2
  -1  -3   834167.20 1524.38   1
  -3  -1  -834118.50 2015.47   1
   1  -3   832249.10 1616.63   1
  -1   3  -832951.80 1203.95   2
   3  -1   832517.80 1882.38   2
   1   3   833538.20 2018.07   1
   3   1  -831944.90 1943.79   2
   3   1   834313.80 2062.09   1
  -3   1  -833966.30 1968.84   1
  -1  -3 -10 1056.56 388.671   1
   3  -1  10 1273.61 420.524   2
  -3   1 -10 1266.26 414.419   1
  -3   1 -10 1124.07 383.222   2
  -1   3 -10 1278.54 396.457   1
   3   1  10 1398.56 480.701   1
  -1   3  10 1371.87 506.756   1
  -3  -1 -10 1250.28 448.448   1
   3   1 -10 1244.85 453.096   2
  -3  -1 -10 850.633 392.198   2
  -1   3 -10 1121.29 251.138   2
  -1  -3  10 1243.89 357.442   1
   3  -1  10 1196.32 445.638   1
   1  -3  10 1303.21 394.644   1
   1   3  10 1030.77 385.772   1
   1  -3  12 358.434 240.862   1
   1   3 -12 309.819 155.033   2
  -1  -3  12 340.816 219.601   1
  -1   3  12  384.11 290.059   1
  -3   1 -12  368.84 293.734   2
   1   3  12 73.8132 281.754   1
  -1   3 -12 317.917 169.774   2
  -3   1 -12 125.094 168.719   1
   3  -1  12 199.824 207.324   1
   3   1  12  257.82 208.036   1
   3   1 -12 499.109 313.128   2
  -3  -1 -12  684.73 401.857   2
  -1   3 -12 422.301 238.894   1
   3   1  14 129.934 285.928   1
  -1   3  14 93.5927 229.631   1
  -1   3 -14 235.619 155.851   2
  -1  -3  14 162.352 235.623   1
  -3  -1 -14 194.013 267.791   2
   1  -3  14 126.223 167.991   1
   1   3  14-91.5718 273.438   1
   3  -1  14 6.60835 359.917   1
   3   1 -14 214.732 248.907   2
  -3   1 -14 20.1955 257.237   2
  -1   3 -14 222.632 235.809   1
   3   1 -16 8517.90 1176.14   2
  -3  -1  16 9891.67 1218.51   1
  -1   3 -16 9276.30 887.666   2
   1  -3  16 9227.30 1194.42   1
  -3   1 -16 9661.79 1217.39   2
  -1  -3  16 9835.06 1210.40   1
   1   3  16 9736.69 1338.93   1
  -1   3  16 8865.00 1236.98   1
   3   1  16 9754.17 1359.58   1
   3  -1  1610041.70 1316.79   1
  -3   1  16 9243.97 1231.01   1
  -3   1 -1811010.90 1337.34   2
  -3  -1  1811565.90 1391.68   1
  -1   3 -1812037.50 1084.41   2
   1   3  1811569.40 1495.94   1
  -1  -3  1811864.20 1388.33   1
   3   1  1811837.70 1531.39   1
  -1   3  1810878.30 1430.12   1
  -3   1  1811864.20 1460.20   1
   1  -3  1811426.00 1372.76   1
   3  -1  1811947.90 1482.55   1
  -3   1 -20 2786.19 705.587   2
   3  -1  20 2114.04 641.214   1
  -1  -3  20 2036.74 588.516   1
   1  -3  20 1636.34 549.423   1
  -3   1  20 1537.67 547.568   1
  -1   3 -20 2037.51 468.188   2
   1   3  20 1007.75  337.04   1
   3   1  20 1818.59 653.463   1
  -3  -1  20 2248.50 633.777   1
  -1   3  20 1464.92 442.507   1
  -1   3 -2224608.70 1733.35   2
   3   1  2226093.30 2270.84   1
  -1  -3  2225542.40 2150.49   1
   1  -3  2225960.20 2187.53   1
   3  -1  2226167.10 2240.67   1
  -1   3  2224487.70 2198.16   1
   1   3  2224090.40 2207.87   1
  -3  -1  2224301.50 2073.11   1
  -3   1  2223648.80 2087.99   1
  -1   3  24 155.191 408.742   1
   3   1  24 262.334 239.765   1
   1   3  24  140.19 291.095   1
   1  -3  24 345.814 239.613   1
  -3  -1  24 605.512  378.91   1
  -1  -3  24 511.945 326.332   1
  -3   1  24 695.028 386.314   1
   3  -1  24 460.534 341.509   1
  -1   3 -24 561.702 294.736   2
  -1   3 -26-23.9907 283.202   2
  -3   1  26 204.977 303.523   1
   3  -1  26-198.971 369.032   1
   1   3  26-413.951 503.876   1
  -3  -1  26 252.511 305.595   1
   3   1  26 -123.91  375.23   1
  -1   3  26  139.84 253.031   1
  -1  -3  26-24.6048 223.857   1
   1  -3  26 250.956 295.341   1
   1   3  28 2571.32 751.188   1
  -1  -3  28 3053.93 793.652   1
   3   1  28 1801.45  594.52   1
  -3   1  28 3087.48 765.048   1
  -3  -1  28 2709.55 734.813   1
   1  -3  28 2745.10 749.751   1
   3  -1  28 1353.63 442.701   1
  -1   3  28 2766.12 782.222   1
  -1  -3  30 1485.00 564.558   1
  -3   1  30 754.563 410.845   1
   3  -1  30 575.384 323.604   1
   3   1  30 509.462  350.92   1
  -3  -1  30 803.069 412.662   1
   1  -3  30 1156.98 514.155   1
   1   3  30 1104.99  562.60   1
  -1   3  30 1530.78 605.113   1
  -3  -1  32 480.948 245.537   1
  -3   1  32 488.995 321.046   1
  -1  -3  32 753.759 420.933   1
   3   1  32 1032.02 495.975   1
   3   1 -32 71.5173 387.427   2
   1   3  32 773.534  458.19   1
   3  -1  32 87.0923 264.298   1
   1  -3  32 1088.01 496.111   1
  -1   3  32 573.054 374.158   1
   1  -3  34 8.48114 266.399   1
   1   3  34-53.3893 346.377   1
  -1  -3  34 164.196 203.743   1
   3   1  34 219.243 301.903   1
   3  -1  34  461.57  339.32   1
  -1   3  34 36.4385  278.11   1
  -3  -1  34 231.223 251.712   1
  -3   1  34 197.443 246.519   1
  -1   3  36 3729.95 846.145   1
  -3   1  36 5007.32 983.731   1
   1   3  36 3262.49 804.516   1
  -3  -1  36 4288.77 906.107   1
   3  -1  36 4710.92 987.101   1
   3   1  36 4487.52 962.533   1
   1  -3  36 4165.41 942.089   1
  -1  -3  36 4425.40  949.88   1
  -3  -1  38-86.8585 245.522   1
  -1   3  38 60.4695 205.651   1
  -3   1  38 121.301 161.361   1
   3   1  38 35.2852 192.727   1
  -1  -3  38-318.608 426.666   1
   3  -1  38 33.5638 197.456   1
   1  -3  38-84.4816 265.388   1
   1   3  38-253.224 342.898   1
   1  -3  40-113.524 244.882   1
   1   3  40-275.247 276.125   1
   3  -1  40-82.7714 308.912   1
  -1  -3  40-43.7299 223.199   1
   3   1  40-131.184 234.778   1
  -1   3  40-89.7763 246.109   1
  -3   1  40 -255.96 382.588   1
  -3  -1  40 31.6623  178.18   1
   1   3  42 531.614 358.418   1
   1  -3  42 334.366 294.015   1
  -3   1  42 292.878 245.466   1
   3   1  42 531.562 329.821   1
  -1  -3  42 658.589  377.79   1
  -1   3  42  847.31 432.144   1
  -3  -1  42-128.166 312.131   1
   3  -1  42-400.876 400.211   1
  -3   1  44-204.291 246.809   1
   3   1  44-13.0431 164.348   1
   3  -1  44-98.0656 220.763   1
  -3  -1  44 17.9535 228.516   1
  -1  -3  44 214.035 287.042   1
   1  -3  44 183.475 232.824   1
   1  -3  46 7.58431 160.387   1
  -1  -3  46-190.124 256.312   1
  -3   2  -115157.30 1168.68   3
  -3   2   113027.00 1324.61   2
   3   2  -113865.20 1168.70   2
  -2   3   113609.10 993.626   3
  -3   2  -113922.70 1289.50   2
   3  -2   113507.10 1236.43   2
  -3  -2  -114302.80 1231.37   2
   3  -2  -115177.50 1191.93   3
  -2  -3  -114301.30 1222.97   2
  -2  -3   114509.70 1116.82   2
   3  -2   113986.50 1174.98   3
   3  -2  -113620.60 1320.65   2
   3   2   113981.60 1217.09   2
  -3  -2   114411.90 1171.95   2
  -2  -3  -115260.50 954.012   1
   2  -3   115470.00 1304.31   2
   3  -2  -3 734.177 406.021   2
   2  -3  -3 721.888 282.875   3
   2   3   3 507.458 242.552   1
  -3   2  -3 580.772 250.605   2
  -3   2   3 635.961 346.466   2
   2  -3   3 614.186 297.632   2
   2   3  -3 691.663 248.115   2
  -2  -3  -3 576.965 243.123   1
   3  -2   3 672.461 300.197   2
  -3  -2  -3 684.873 344.491   2
   3   2  -3  485.76 271.695   2
  -2  -3   3 799.196 280.869   2
   3   2   3 956.448 427.816   2
  -3  -2   3 521.219 244.139   2
  -2   3  -3 616.343 273.238   2
  -3  -2  -579671.20 3239.69   2
  -3  -2  -579641.90 2230.89   3
  -2   3  -579540.20 2606.41   2
  -3   2  -580452.70 2953.73   2
   3   2  -576425.90 2614.40   2
  -2  -3   579365.60 2130.91   2
   2  -3   581007.60 2493.81   2
   3  -2  -578833.50 3517.84   2
  -2  -3  -580229.10 2778.51   1
   3   2   577939.90 3128.67   2
  -3  -2  -579496.70 2875.74   1
   2   3   583722.20 2811.46   1
   3  -2   580195.80 2801.00   2
  -3  -2   576515.60 2732.88   2
   2   3  -582131.20 2165.38   2
   3   2   733030.90 2005.59   1
   3   2  -729080.50 1647.99   2
   3  -2   730985.90 1723.95   2
  -3   2  -731155.80 1805.99   1
  -3  -2  -731765.60 1923.92   1
  -2   3  -732801.20 1612.92   2
   2  -3   732861.10 1480.12   2
  -3   2  -732888.70 1899.44   2
  -3  -2   730549.20 1808.24   2
  -3  -2  -731415.80 2159.10   2
  -2  -3   730320.90 1342.26   2
   2   3   731663.40 1960.73   1
  -3  -2  -732760.80 1500.06   3
   2   3  -731918.70 1275.29   2
  -2  -3  -730010.20 1863.58   1
  -2   3  -730545.90 1621.78   1
   3  -2   963871.60 2569.11   2
  -3  -2  -963257.50 3159.78   2
  -2   3  -959927.10 2483.86   1
  -3   2  -960373.20 2679.86   1
   2  -3   962470.80 2077.23   2
  -3   2  -962630.90 2640.42   2
   2  -3   964868.60 2608.33   1
  -3  -2  -961197.70 2859.46   1
  -2  -3  -961997.20 2875.98   1
  -2   3  -965810.10 2261.30   2
   2   3  -959662.90 1791.41   2
   3   2   964561.50 2988.94   1
  -3  -2   959770.30 2603.98   2
   2   3   962698.90 2969.70   1
   3   2  -956381.20 2385.93   2
  -2   3 -1117453.30 1490.37   1
  -3  -2 -1118196.80 1774.24   2
  -2   3  1117661.90 1655.49   1
  -3   2 -1117819.30 1451.80   2
   3   2 -1116700.40 1389.35   2
   3  -2  1119201.60 1646.46   1
   2   3 -1116129.30 1013.62   2
   2  -3  1118633.00 1220.60   2
   2  -3  1117682.80 1512.58   1
  -3  -2 -1116233.20 1575.78   1
   3  -2  1118952.50 1484.39   2
  -2  -3 -1117323.00 1636.64   1
   2   3  1118713.30 1707.39   1
   3   2  1118965.50 1732.92   1
  -3   2 -1117288.40 1533.32   1
  -2   3 -1118822.10 1244.32   2
  -2  -3  1117667.00 1327.00   1
   2  -3  13 1088.51 427.501   1
   3  -2  13 744.536  414.67   1
  -2  -3  13 706.648 362.466   1
  -2   3 -13 478.287 239.321   1
  -2   3  13 863.746 438.354   1
   3   2  13 829.243 499.241   1
   3   2 -13 1018.33 403.009   2
   2   3  13 531.367 359.596   1
  -2   3 -13 1292.22 382.624   2
   2   3 -13 974.062 287.102   2
  -3   2 -13 848.888 369.405   1
  -3   2 -13 1097.88 371.162   2
  -3  -2 -13 1336.63 530.585   2
   3   2 -1510349.10 1216.21   2
   3  -2  1511964.90 1413.36   1
  -2   3 -1511829.50 1071.33   2
  -3  -2  1510651.50 1242.93   1
  -3   2  1510245.70 1378.85   1
   2   3  15 9875.61 1338.29   1
  -2   3  1510498.20 1337.24   1
   2   3 -1510490.50 1000.54   2
  -3   2 -1511448.50 1246.72   2
   3   2  1510635.20 1391.50   1
   2  -3  1511034.20 1298.94   1
  -2  -3  1510823.00 1206.99   1
   2   3  17 118.521 255.141   1
   3  -2  17 600.677 389.414   1
   3   2  17 88.8511 229.508   1
  -3   2  17 273.919 226.842   1
  -2   3 -17 498.198 281.388   2
   3   2 -17 324.371 287.724   2
  -2   3  17 94.8418 234.947   1
   2   3 -17 432.781 291.538   2
  -2  -3  17 143.592 182.754   1
   2  -3  17 185.208 257.387   1
  -3   2 -17 633.342 363.741   2
  -3  -2  17 21.7722 193.875   1
   3  -2  1962880.00 3326.98   1
  -3   2 -1963575.40 3115.77   2
  -3   2  1961495.80 3356.78   1
   2  -3  1961827.90 3215.52   1
   3   2 -1962048.50 3221.09   2
  -3  -2  1961998.30 3201.03   1
   3   2  1961358.30 3489.51   1
   2   3 -1961242.20 2742.00   2
   2   3  1957931.70 3371.70   1
  -2  -3  1961673.50 3127.01   1
  -2   3 -1965321.10 2778.92   2
  -2   3  1959786.80 3289.52   1
  -3  -2  2119924.80 1856.16   1
  -2   3  2120960.50 1984.46   1
  -3   2  2120845.80 1987.85   1
   2   3 -2121167.00 1700.14   2
   2   3  2119178.20 2038.92   1
   2  -3  2121333.70 1947.59   1
  -3   2 -2122617.80 1907.42   2
   3   2  2121395.10 2095.03   1
  -2  -3  2121582.20 1917.64   1
   3   2 -2121282.50 1912.77   2
  -2   3 -2123383.90 1727.44   2
   3  -2  2122263.80 2032.91   1
  -2   3 -2319802.00 1642.43   2
   2   3 -2317309.80 1549.28   2
  -2  -3  2320448.70 1947.41   1
  -2   3  2318310.00 1864.58   1
  -3   2  2319384.60 1906.12   1
   3  -2  2318958.60 1883.53   1
   2   3  2318282.70 1972.23   1
   2  -3  2318652.60 1859.84   1
   3   2 -2318098.30 1830.17   2
   3   2  2319116.90 1979.93   1
  -3  -2  2318281.20 1808.08   1
  -3  -2  2511701.00 1471.14   1
   2   3 -2511623.10 1347.32   2
   3   2 -2510433.40 1412.35   2
   3  -2  2511616.90 1495.71   1
   2   3  2511297.10 1566.95   1
  -3   2  2511845.20 1520.99   1
  -2  -3  2511584.30 1504.39   1
   2  -3  2512098.30 1521.85   1
   3   2  2510922.90 1534.56   1
  -2   3  2510658.00 1445.77   1
  -2   3 -2511516.40 1274.67   2
  -2   3  27 3095.88 811.392   1
  -3  -2  27 3151.08 781.457   1
   3   2  27 2870.58 795.662   1
   2  -3  27 2250.68 659.282   1
   2   3 -27 2869.40 667.621   2
  -2  -3  27 3426.49  839.91   1
   2   3  27 2647.09 769.515   1
   3   2 -27 3268.17 820.732   2
   3  -2  27 2794.61 754.168   1
  -3   2  27 2558.05  742.17   1
  -2  -3  29 1756.23 570.758   1
   3  -2  29 829.339 361.577   1
   3   2  29 1606.19 628.171   1
   2   3 -29 1957.71 628.847   2
   2   3  29 1118.24 485.643   1
   2  -3  29 1498.94 568.856   1
  -3  -2  29 1642.43 597.999   1
  -3   2  29 1695.40 606.057   1
   3   2 -29 1636.04 545.317   2
  -2   3  29 1627.45 621.371   1
   2   3  31 169.176 248.064   1
  -2  -3  31 -20.564 278.066   1
  -3  -2  31 -185.29 346.029   1
  -3   2  31-182.605 283.192   1
   3   2 -31-61.4608 316.217   2
   3   2  31-123.227 221.095   1
   2  -3  31-158.984 267.353   1
  -2   3  31 49.2745 207.974   1
   3  -2  31-97.7276 293.843   1
  -3  -2  33 7761.87 1244.44   1
  -2  -3  33 7663.88 1244.33   1
  -3   2  33 8087.79 1280.26   1
   3  -2  33 7625.00 1241.19   1
   3   2  33 7342.58 1263.01   1
   2  -3  33 6978.29 1191.87   1
  -2   3  33 6288.94 1145.81   1
   2   3  33 6827.78 1218.32   1
   3   2  35 4503.88 969.909   1
  -2   3  35 4564.36 952.045   1
   2   3  35 4188.08 922.555   1
  -3  -2  35 5399.31 1030.08   1
   3  -2  35 5723.85 1076.68   1
  -3   2  35 5013.03 1019.54   1
   2  -3  35 5159.24 1074.69   1
  -2  -3  35 4244.05 942.934   1
   3  -2  37 3331.56 836.322   1
  -2   3  37 2786.02 770.538   1
   3   2  37 3154.30 802.475   1
  -3  -2  37 3805.27 865.929   1
  -2  -3  37 2991.48 802.679   1
  -3   2  37 3536.42 817.089   1
   2  -3  37 3062.79 816.375   1
   2   3  37 2712.51 757.276   1
  -3  -2  39 1308.44 509.877   1
  -3   2  39 2101.47 638.295   1
   2  -3  39 2063.08  688.64   1
  -2  -3  39 1619.47 588.118   1
   2   3  39 1139.50 478.045   1
   3  -2  39 1593.23 587.416   1
  -2   3  39 2045.75 644.195   1
   3   2  39 2126.91 656.083   1
  -2  -3  41-75.2962 234.081   1
   3  -2  41-184.278 252.114   1
  -3  -2  41 189.574 201.165   1
   2   3  41  8.9541 267.263   1
   3   2  41-112.425 212.706   1
  -3   2  41-389.009 300.444   1
   2  -3  41 13.1179 186.164   1
  -2   3  41-41.9671 233.767   1
   2  -3  43 299.182  268.55   1
  -3   2  43-155.025 214.863   1
   3   2  43-92.7323 202.554   1
   3  -2  43-332.077  299.09   1
  -2  -3  43-238.962 263.577   1
  -3  -2  43-25.5601 171.821   1
   2   3  43 133.469 224.297   1
  -2   3  43 319.088 276.262   1
  -2  -3  45-162.381 243.898   1
   2  -3  45 54.7125 193.469   1
   3  -2  45-280.548 279.267   1
  -3  -2  45-189.291 229.241   1
  -3   3   023349.70 1507.92   3
   3  -3   024502.50 1848.41   2
   3  -3   024973.70 1646.98   3
  -3   3   026217.00 1947.28   2
  -3  -3   025032.50 1659.54   2
   3   3   025311.60 1683.50   2
  -3  -3  -2234487.0 5408.65   2
  -3   3  -2228047.0 5441.18   2
   3   3   2223517.0 5162.33   2
   3  -3  -2233230.0 4859.65   3
  -3  -3   2230003.0 4711.46   2
   3  -3  -2235339.0 6019.51   2
   3   3  -2237923.0 4858.27   2
  -3   3  -2232853.0 4998.43   3
   3  -3   2231357.0 5342.83   2
   3   3  -418818.90 1329.63   2
   3  -3   419225.00 1468.67   2
  -3   3  -418227.00 1485.24   2
  -3  -3  -418813.90 1649.69   2
   3  -3  -417373.80 1695.73   2
  -3  -3  -418973.90 1401.50   1
  -3  -3   417671.30 1254.56   2
   3  -3   677702.40 2813.11   2
  -3  -3  -678295.60 3529.31   2
  -3  -3   672727.50 2582.60   2
   3   3  -673945.40 2502.59   2
   3   3   677399.80 2998.13   1
  -3   3  -677110.50 2969.21   2
  -3  -3  -677213.80 3007.65   1
   3   3   8236581.0 5597.06   1
  -3   3  -8230613.0 5093.11   1
  -3  -3  -8230877.0 3751.56   3
  -3  -3  -8235216.0 5623.78   1
   3   3  -8224585.0 4322.68   2
  -3   3  -8240008.0 5137.70   2
  -3  -3   8227925.0 4662.08   2
   3  -3   8228727.0 4640.34   2
  -3  -3  -8224674.0 6146.95   2
  -3   3 -10 754.529 309.352   2
   3   3 -10 1256.39 398.711   2
  -3   3 -10 1099.72 398.147   1
   3   3  10 1228.72 509.081   1
   3  -3  10 1228.14 377.543   2
  -3  -3 -10 774.583 331.472   1
  -3  -3 -10 898.375 426.422   2
  -3  -3  10 761.703 287.587   2
  -3   3 -12119817.0 4103.89   1
   3  -3  12123437.0 3636.65   2
   3   3 -12112317.0 3235.24   2
   3   3  12124004.0 4507.58   1
  -3   3 -12123136.0 3724.67   2
  -3   3 -14 2806.47 611.284   2
   3  -3  14 3159.63 773.085   1
   3   3 -14 2117.85 498.809   2
   3   3  14 2239.55 765.907   1
  -3  -3  1617806.70 1587.04   1
  -3   3  1616856.60 1750.10   1
   3   3 -1616406.90 1400.88   2
   3   3  1616928.00 1837.77   1
  -3   3 -1618210.10 1494.88   2
   3  -3  1618710.20 1796.82   1
  -3  -3  1856938.50 2953.53   1
   3   3 -1861321.30 2794.72   2
  -3   3 -1865394.90 2908.82   2
   3   3  1859596.30 3390.87   1
  -3   3  1861861.60 3377.88   1
   3  -3  1866747.50 3410.64   1
   3   3  2022332.80 2150.53   1
   3   3 -2023055.00 1800.21   2
   3  -3  2024817.80 2107.08   1
  -3  -3  2024107.30 1957.35   1
  -3   3  2024303.20 2163.94   1
  -3   3 -2022147.80 1729.85   2
   3   3 -2299615.00 3891.58   2
  -3  -3  22105488.0 4234.65   1
   3   3  22103417.0 4624.67   1
   3  -3  22105869.0 4384.89   1
  -3   3  2299524.50 4379.96   1
  -3   3 -22100850.0 3757.67   2
  -3   3 -24 1476.17 442.471   2
   3   3 -24 2183.89 572.696   2
   3   3  24 2059.71 731.696   1
   3  -3  24 2858.31 776.607   1
  -3   3  24 2418.77 706.231   1
  -3  -3  24 2217.73 609.764   1
  -3   3  2614819.80 1690.95   1
   3   3  2615306.00 1792.15   1
  -3  -3  2615908.20 1727.11   1
   3   3 -2613716.10 1479.60   2
   3  -3  2613982.70 1660.76   1
   3   3  28-7.52125 332.818   1
  -3   3  28 359.315 436.675   1
  -3  -3  28 312.122 306.465   1
   3   3 -28 92.6591 289.822   2
   3  -3  28 120.992 235.188   1
  -3   3  30 2541.66 728.531   1
   3   3 -30 2043.70 604.931   2
   3  -3  30 2293.16 696.026   1
   3   3  30 2162.27 706.667   1
  -3  -3  30 2240.28 642.456   1
   3  -3  3214959.60 1745.33   1
   3   3  3214988.50 1791.54   1
  -3   3  3214777.80 1733.39   1
  -3  -3  3218026.70 1888.23   1
   3   3  34 1327.37  570.25   1
   3  -3  34 1257.19  528.59   1
  -3   3  34 2295.27 696.038   1
  -3  -3  34 1883.34 624.037   1
   3  -3  3617752.60 1877.89   1
  -3  -3  3620091.50 1946.43   1
   3   3  3617464.10 1866.43   1
  -3   3  3618379.60 1872.84   1
  -3  -3  38 1369.50 540.017   1
   3   3  38 1737.24 626.347   1
  -3   3  38 1779.31 603.404   1
   3  -3  38 1731.81 599.487   1
  -3   3  40 1853.26 597.385   1
   3  -3  40 1798.51  636.37   1
   3   3  40 1628.66 584.625   1
  -3  -3  40 2258.11 661.332   1
   3  -3  42 65.4716 215.498   1
   3   3  42 318.327 291.795   1
  -3  -3  42 150.523 246.791   1
  -3   3  42 15.6923 170.596   1
   3  -3  44 31.2906 211.038   1
  -3  -3  44 200.839 290.115   1
   4   0   0154484.0 4340.00   2
  -4   0   0157328.0 4534.80   2
  -4   0   2 1612.43 461.486   2
  -4   0  -2 2026.36 525.701   2
   4   0  -2 1826.03 520.743   2
   0   4   2 2166.57 359.222   1
   4   0   2 2219.42 492.712   3
   4   0   2 2080.18 544.334   2
   4   0  -4 8086.98 1081.32   2
  -4   0  -4 7850.78 919.706   3
   0   4   410088.70  882.48   1
   4   0   4 7846.30 910.531   3
  -4   0   4 8019.06 1130.56   2
  -4   0  -4 8423.89 1079.18   2
   4   0   4 8121.16 1029.81   2
   0   4  -621865.40 918.462   1
  -4   0  -620032.60 1665.76   2
   4   0   619848.80 1606.12   2
   4   0  -619756.00 1712.95   2
  -4   0  -620127.20 1478.80   3
   0  -4   618565.00  891.61   1
  -4   0   620608.60 1821.51   2
   0   4   621906.20 1491.83   1
   0  -4  -620929.10 1444.07   1
  -4   0  -817437.10 1585.02   2
  -4   0  -815499.60 1439.01   1
   4   0  -815077.40 1558.12   2
   0  -4  -814425.10 1310.79   1
   0   4   814559.60 1319.12   1
   0  -4   813650.40 959.434   1
   0   4  -815571.80 980.431   1
  -4   0   815976.80 1673.03   2
   4   0   815298.80 1493.47   2
   0  -4  10 194.155 164.997   1
   0   4  10 162.017  183.69   1
   4   0  10 175.512 276.107   2
   0   4 -10 131.187 130.755   1
   0  -4 -10 262.132 277.133   1
   4   0 -10 44.7149 301.861   2
  -4   0 -10 68.6385 196.348   2
  -4   0 -10 339.628 278.212   1
   0   4 -12 1571.59 402.095   1
   0   4  12 1468.74 498.733   1
   0  -4  12 1345.60 402.159   1
   4   0  12 973.245  400.45   1
  -4   0 -12 1012.63 419.608   2
   4   0 -12 1401.85 564.925   2
   0   4  1419312.80 1779.64   1
   4   0 -1417941.50 1862.36   2
   0  -4  1418547.70 1519.39   1
  -4   0 -1418773.10 1783.94   2
   4   0  1418855.10 1864.03   1
   0   4 -1419282.20 1496.89   1
   0   4 -16 7252.60 577.651   2
   0   4 -16 9265.87 1149.57   1
   0   4  16 8870.91 1294.02   1
   0  -4  16 8489.81 1096.46   1
   4   0 -16 8130.79 1274.45   2
   4   0  1610578.80 1433.16   1
   4   0 -18 4367.66 918.406   2
   0   4  18 3914.06 902.013   1
   4   0  18 5818.10 1066.82   1
   0   4 -18 4152.27 514.143   2
   0  -4  18 4798.07 881.095   1
   4   0 -2010957.00 1580.63   2
   0  -4  2011149.80 1361.28   1
   0   4  2010215.50 1381.46   1
  -4   0  2012048.90 1477.70   1
   4   0  2010968.10 1464.84   1
   0   4 -2010395.00 879.465   2
   0  -4  22 2572.30 693.863   1
  -4   0  22 2782.31 724.364   1
   4   0  22 2796.25 764.706   1
   0   4  22 1387.31 436.011   1
   0   4 -22 1885.70 394.749   2
   4   0 -22 2834.17 791.309   2
   4   0 -24 1805.31 673.361   2
   0   4 -24 976.782 289.795   2
   4   0  24 1856.65 623.988   1
   0  -4  24 1635.96 553.496   1
   0   4  24 1038.31 302.404   1
  -4   0  24 2037.14  607.01   1
   0   4  26 756.882 424.786   1
   4   0 -26 1765.82 698.667   2
   4   0  26 525.554 260.859   1
  -4   0  26 962.494 425.823   1
   0  -4  26 1645.17 591.563   1
   0   4 -26 1058.40 337.765   2
   4   0 -28 1399.23 541.728   2
  -4   0  28 1474.63 487.792   1
   4   0  28 1035.85 436.716   1
   0   4  28 1750.39  682.29   1
   0  -4  28 1974.85 719.869   1
   4   0  30 305.521 289.844   1
   0  -4  30  863.76 503.376   1
   0   4  30 1045.05 490.474   1
  -4   0  30 524.787 321.163   1
   4   0 -30-83.3014 648.334   2
   0   4  32 895.767  450.53   1
  -4   0  32 447.496 262.897   1
   4   0 -32 201.628 557.654   2
   0  -4  32 1466.25 569.791   1
   4   0  32 953.009 483.058   1
   4   0  34 1393.62 547.631   1
  -4   0  34 1051.41 446.015   1
   0   4  34 1031.89 454.495   1
   0  -4  34 499.294 287.056   1
   4   0 -34 740.997  326.16   2
   0   4  36-242.583 403.454   1
   4   0  36 137.742 201.354   1
  -4   0  36 229.742 259.796   1
   0  -4  36-262.791 382.082   1
   0  -4  38-384.141 398.345   1
   0   4  38 -103.42 332.674   1
   4   0  38 158.585 224.462   1
  -4   0  38 315.737 299.761   1
   4   0  40 -232.04 293.298   1
  -4   0  40-395.821 368.013   1
   0   4  40-23.0326 190.288   1
   0  -4  40 30.8947 223.448   1
  -4   0  42 19.4756 249.606   1
   0   4  42  684.59 398.572   1
   4   0  42-40.6601 264.313   1
   0  -4  42 817.375  439.36   1
   0  -4  44 229.767 199.554   1
  -4   0  44 -320.52 301.541   1
   4   0  44-122.351 199.761   1
   0  -4  46 41.7229 178.894   1
   4  -1  -135706.20 2201.83   2
   4   1  -138271.00 2132.73   2
   4   1   137102.20 2147.20   2
   1   4   135694.60 1307.89   1
  -4  -1  -138313.00 2187.75   2
   4  -1   138336.90 2048.77   3
  -1  -4  -131377.40 1268.72   1
  -4   1   136326.10 2303.98   2
   4  -1   139642.90 2265.55   2
  -4  -1   138340.80 2211.13   2
  -4   1  -140214.60 2391.98   2
   1   4   315118.80 1080.04   1
  -4   1   316745.00 1610.16   2
   4  -1  -317024.60 1563.09   2
  -1  -4  -317184.40 1071.59   1
  -4   1  -317333.00 1365.06   3
  -4  -1  -317892.90 1557.64   2
  -1   4   318151.90 990.397   3
   4   1  -318034.90 1485.90   2
   4   1   317777.20 1294.10   3
   4   1   318194.70 1522.81   2
  -4   1  -317936.40 1563.28   2
   4  -1   319143.80 1477.96   3
  -4  -1   318267.20 1559.78   2
   4  -1   318230.40 1528.94   2
  -4  -1   5 8555.65 1093.57   2
   4   1   5 8985.50 1115.37   2
  -4   1  -5 8507.40 991.523   3
  -1  -4  -5 9964.01  934.56   1
   4  -1  -5 8312.94 1163.31   2
   4   1   5 8761.94 911.095   3
   1  -4   510325.90 854.969   2
  -4  -1  -5 9476.32 1149.71   2
   4  -1   5 9543.22 1090.99   2
  -4   1   5 9661.66 1291.62   2
  -1  -4   5 8879.96 673.016   2
  -4   1  -5 9356.94 1131.33   2
  -1   4  -5 8773.01 653.584   1
   1   4   510871.30 1033.14   1
  -4  -1  -5 8946.47 933.091   3
   4   1  -5 8843.57 1077.41   2
   1  -4  -5 9393.77 728.322   3
  -1  -4  -7114930.0 3579.60   1
   4  -1   7117997.0 3852.81   2
   4   1   7119280.0 4214.71   2
   4  -1  -7117753.0 4521.37   2
  -4  -1  -7119363.0 3430.04   3
  -1  -4   7119542.0 2419.51   1
  -4  -1  -7119669.0 4194.60   2
  -4  -1  -7124192.0 3989.82   1
  -4  -1   7116041.0 4167.27   2
  -1   4  -7113016.0 2799.79   1
  -4   1  -7120944.0 4051.51   2
  -1   4   7127072.0 3739.01   1
   1   4   7124778.0 3824.28   1
   4   1  -7110152.0 3843.09   2
   1  -4   7121405.0 2420.03   2
  -1   4   9 2142.38 560.757   1
   4   1   9 3301.89 787.155   2
  -1   4  -9 2303.62 486.154   1
   4   1  -9 2218.95 570.818   2
  -1  -4   9 2089.93  412.25   1
  -4  -1   9 2460.60 641.866   2
  -4  -1  -9 2172.64 586.497   1
   1  -4   9 2454.77 497.693   1
  -4   1  -9 2638.85 633.517   1
  -1  -4  -9 2317.52 559.391   1
   1   4   9 2038.27 555.231   1
  -4   1  -9 3462.16 730.557   2
   4  -1  -9 2449.55 686.541   2
   4  -1   9 3416.19 713.624   2
  -4  -1  -9 3092.56 722.931   2
   1  -4  11 1457.22  446.32   1
   4   1 -11 1690.18 559.243   2
   1   4  11 637.943 270.442   1
  -1  -4 -11 1424.22 474.943   1
   4   1  11 1713.20 556.276   1
   4  -1  11 1664.89 537.192   2
  -4   1 -11 1743.77 516.954   2
  -4  -1 -11 1841.41 589.065   2
  -4   1 -11 1493.05 469.857   1
   4  -1 -11 1531.33  611.84   2
  -1  -4  11 1125.37 338.618   1
  -1   4  11 1806.53 572.048   1
  -1   4 -11 1267.60 384.455   1
  -1   4 -13 4424.97 769.795   1
   1   4  13 4465.37  855.20   1
   1  -4  13 4806.39 775.677   1
  -4   1 -13 4246.94  799.09   2
  -4  -1 -13 4133.44 838.102   2
  -1   4  13 4422.02  841.49   1
  -1   4 -13 4031.64 450.551   2
   4   1  13 4197.54 880.561   1
   4  -1 -13 4983.24 1014.73   2
  -1  -4  13 3619.54 684.375   1
   4   1 -13 4018.69 831.886   2
   4  -1  13 4059.41 795.349   2
  -1  -4  1592781.20 3468.42   1
  -1   4  1591342.50 3926.30   1
   4  -1 -1589747.00 4349.42   2
   4   1 -1595015.80 4138.83   2
  -1   4 -1592696.80 3568.99   1
   4  -1  1598130.60 4161.79   1
  -1   4 -1593127.50 2273.87   2
   1   4  1590461.10 4044.59   1
  -4   1 -1594660.40 3911.74   2
   4   1  1596716.40 4190.05   1
   1  -4  1590122.60 3493.62   1
   1  -4  1726297.60 1986.23   1
   4   1  1727247.80 2284.39   1
  -1   4  1725635.30 2153.39   1
   4  -1  1728470.30 2313.99   1
   4   1 -1726142.50 2246.47   2
  -1  -4  1725129.50 1923.07   1
   1   4 -1722700.10 1181.67   2
   1   4  1725930.40 2199.55   1
  -4   1 -1727591.50 2164.50   2
  -1   4 -1727584.10 1351.07   2
   4  -1  19 7710.90 1234.15   1
  -1   4  19 7981.59 1206.99   1
  -1   4 -19 7723.38 771.075   2
   1  -4  19 8210.44 1146.67   1
  -1  -4  19 8251.28 1159.43   1
  -4  -1  19 8227.68 1188.65   1
   1   4 -19 6962.29 734.923   2
   1   4  19 6303.03 1120.68   1
  -4   1  19 8575.66 1251.91   1
   4   1  19 8297.64 1265.49   1
   4   1 -19 7928.42 1247.41   2
  -4   1  2132445.80 2452.46   1
   4   1  2133327.70 2555.34   1
  -4  -1  2131940.70 2364.66   1
  -1   4 -2132087.90 1683.60   2
   4  -1  2130898.60 2443.34   1
   1  -4  2131959.60 2326.14   1
   1   4  2129744.80 2482.19   1
  -1  -4  2133513.50 2385.45   1
  -1   4  2128946.00 2358.56   1
   4   1 -2131551.50 2573.95   2
   1   4 -2129136.50 1669.90   2
  -1   4  23 7378.94 1195.90   1
  -1  -4  23 9672.79 1332.14   1
  -4  -1  23 9635.33 1344.37   1
   4   1  23 9974.07 1423.51   1
   1   4  23 9020.51 1366.31   1
   1  -4  23 9064.43 1292.30   1
   4  -1  23 9603.34 1388.83   1
  -1   4 -2310433.30 1014.24   2
  -4   1  23 9899.47 1389.92   1
   4   1 -23 9957.16 1495.95   2
   1   4 -23 9840.71 1023.95   2
   1   4 -25 5459.21  711.82   2
   1   4 -25 6262.11 846.447   2
   1   4  25 4063.93 899.156   1
   4   1  25 5038.90 1026.87   1
   1  -4  25 5638.77 1038.23   1
  -4  -1  25 4683.62 938.501   1
   4  -1  25 5352.03 1058.01   1
  -1   4  25 4364.10 938.251   1
  -1   4 -25 5580.86 767.202   2
   4   1 -25 6433.66 1190.01   2
  -1  -4  25 5722.88 1042.04   1
  -4   1  25 5696.04 1042.60   1
   1   4  27 9392.52 1441.59   1
  -1  -4  27 9743.45 1386.61   1
  -4   1  27 8398.52 1269.18   1
   1   4 -2710121.30 1131.38   2
   1  -4  27 8892.19 1319.37   1
   4  -1  27 7645.35 1253.36   1
   4   1  27 8589.97 1327.86   1
  -4  -1  27 8088.93 1220.85   1
   4   1 -2710526.60 1515.12   2
  -1   4  27 8290.66 1342.17   1
  -1  -4  2920327.10 2014.24   1
   4   1 -2919889.40 2101.02   2
   4   1  2916658.10 1833.92   1
   1   4 -2920051.70 1604.11   2
  -4  -1  2916861.20 1768.28   1
   1   4  2918207.00 1974.82   1
  -4   1  2917821.80 1849.49   1
  -1   4  2918919.90 1974.47   1
   1  -4  2918878.20 1914.24   1
   4  -1  2915757.50 1784.51   1
  -1  -4  31 2370.32  705.67   1
   4  -1  31 2293.33 678.118   1
   4   1 -31 2374.67 687.922   2
  -4   1  31 1936.65 611.808   1
  -4  -1  31 2273.35 629.825   1
   4   1  31 2845.68 779.097   1
  -1   4  31 2863.63 771.843   1
   1   4  31 2983.71  784.00   1
   1  -4  31 3337.42 840.038   1
   4   1  33 370.267 331.179   1
  -4  -1  33-120.144 299.172   1
   4  -1  33 131.194 232.718   1
  -1   4  33  124.46 207.729   1
   1   4  33  111.12  278.11   1
   1  -4  33 52.5355 271.866   1
   4   1 -33 430.022 356.631   2
  -1  -4  33 373.868  326.53   1
  -4   1  33 166.753 216.565   1
   1  -4  35 2108.10 665.255   1
   4  -1  35 2929.04  793.62   1
   1   4  35 1909.96 625.389   1
   4   1  35 2619.46 755.226   1
  -4   1  35 2801.84 742.055   1
  -1  -4  35 2116.49 659.906   1
  -1   4  35 2267.12 630.641   1
  -4  -1  35 2481.89 702.272   1
   4  -1 -35 2649.31 849.095   2
   4   1  37 2158.38  675.17   1
   1   4  37 696.998 406.027   1
  -4  -1  37 1576.12 556.825   1
  -1   4  37 1217.58 484.654   1
   1  -4  37 1670.65 625.494   1
  -4   1  37 1932.61 618.654   1
  -1  -4  37 1708.84 584.748   1
   4  -1  37 1526.53 582.814   1
  -4   1  39-20.9879 223.703   1
  -4  -1  39-16.6511 163.746   1
  -1   4  39-152.007 306.043   1
   1   4  39 62.4477 201.594   1
   1  -4  39-162.801 285.336   1
  -1  -4  39-86.8528 258.477   1
   4  -1  39-137.086 254.636   1
   4   1  39-39.5096 278.262   1
   1   4  41 113.541 175.776   1
  -1  -4  41-65.3458 279.455   1
   1  -4  41 243.217 300.152   1
  -4  -1  41-115.985 264.524   1
   4  -1  41-213.807 313.124   1
  -4   1  41-234.906 317.654   1
  -1   4  41 80.8288 164.838   1
   4   1  41-69.4211 283.938   1
  -4  -1  43 1196.99 473.767   1
  -1  -4  43 1441.37  556.57   1
   4   1  43 795.517 426.678   1
  -4   1  43 541.333 299.888   1
   4  -1  43 599.085  362.10   1
   1  -4  43 1099.09 502.358   1
  -1   4  43 1576.88 538.927   1
   1   4  43 1214.95 498.579   1
   1  -4  45 135.092 236.592   1
  -1  -4  45 112.252 217.463   1
   4  -2   0105063.0 3507.27   3
  -2  -4   0108548.0 2442.00   1
  -4   2   0103712.0 3985.19   2
   4   2   0107696.0 3650.91   2
   4  -2   0104525.0 3875.05   2
  -2  -4   0109215.0 3521.01   2
  -4  -2   0102666.0 3583.90   2
  -4   2  -215898.80 1534.48   2
  -4  -2  -218075.20 1546.99   2
  -2  -4   217056.40 1302.30   2
   4   2  -216955.10 1444.10   2
   4   2   217361.90 1534.25   2
  -2  -4  -218144.50 1160.40   1
   2  -4   218838.20 1535.70   2
   4  -2   217007.50 1524.47   2
  -4  -2   216393.90 1427.47   2
  -2   4   216778.70 1154.02   3
   4  -2   216969.70 1442.78   3
  -4   2   216486.40 1649.27   2
   4  -2  -215598.00 1574.59   2
  -4   2  -216294.60 1392.10   3
   4  -2  -419549.30 1819.02   2
  -4  -2  -420106.20 1710.49   2
  -4   2  -418840.90 1503.58   3
  -2  -4  -421689.70 1415.92   1
  -2  -4   420931.30 1269.89   2
   4   2  -416987.30 1425.94   2
   4   2   419438.30 1284.91   3
  -4   2   419579.50 1874.16   2
  -4   2  -420757.50 1708.29   2
   4   2   419596.50 1693.02   2
  -4  -2   419007.10 1548.74   2
   4  -2   420015.20 1610.26   2
   2   4   419578.00 1352.40   1
   2  -4  -420869.30 1320.64   3
   2  -4   420976.00 1461.64   2
   2   4   654763.90 2497.03   1
  -2   4  -654880.20 2058.64   1
  -2  -4  -655559.10 2515.94   1
  -4  -2   653755.40 2670.20   2
   2  -4   656397.90 2191.36   2
  -4  -2  -652004.40 2140.27   3
   4   2  -651146.30 2465.24   2
  -4  -2  -651717.20 2815.49   2
   4  -2   654096.10 2572.01   2
  -2   4  -662846.50 2495.82   2
  -4  -2  -657412.50 2724.76   1
  -2  -4   653884.30 1775.93   2
  -4   2  -654765.60 2765.00   2
   4   2   653922.50 2872.83   2
   2   4  -651776.50 1700.84   2
   4  -2  -657635.30 3275.19   2
   2   4  -815757.30 867.587   2
   4   2  -814891.70 1379.84   2
   4  -2   815808.30 1385.92   2
   4  -2  -817169.70 1869.67   2
  -4  -2  -816076.70 1237.96   3
  -4   2  -816883.60 1535.79   2
  -4  -2   818078.60 1600.90   2
  -4  -2  -815733.70 1611.22   2
   4   2   815948.20 1624.68   2
  -2  -4  -818683.80 1578.98   1
  -2   4  -817864.50 1234.07   2
  -2   4  -816347.90 1230.03   1
   2   4   816499.50 1527.33   1
  -4  -2  -815897.40 1473.53   1
  -2  -4   814916.90 914.108   2
   2  -4   817333.90 1122.09   2
   4  -2  1076397.90 3144.26   2
  -2   4 -1079228.70 2953.70   1
  -4   2 -1073514.10 3175.37   1
  -4  -2  1075047.80 3362.93   2
  -2   4 -1078604.40 2487.62   2
   2  -4  1076132.40 2215.31   2
  -4  -2 -1074036.60 3292.76   1
  -4   2 -1076395.60 3252.32   2
   4   2 -1070281.80 3019.79   2
  -4  -2 -1071264.70 3534.55   2
  -2  -4  1083315.90 2628.52   1
  -2  -4 -1075447.80 3292.27   1
   4  -2 -1074796.50 3920.13   2
   4   2  1077937.50 3456.63   1
   2   4 -1065116.40 1645.35   2
   2   4  1081306.40 3499.46   1
   4   2  12 6493.98 1093.28   1
  -2   4 -12 5916.37 690.626   2
   2   4 -12 4397.23 437.046   2
   2  -4  12 6454.46 952.127   1
   4   2 -12 5171.48 854.853   2
  -4   2 -12 6455.82 998.174   2
   4  -2  12 6159.26 933.825   2
  -2   4 -12 6100.98  886.50   1
   2  -4  12 6197.14 681.399   2
   2   4  12 5568.08 1053.87   1
  -2  -4  12 6678.14 856.779   1
  -2   4  12 6801.33 1060.40   1
   4  -2  14 2791.49 656.252   2
  -2  -4  14 4018.29 714.759   1
   2   4  14 3324.39 760.021   1
  -2   4 -14 3489.45 546.468   2
  -2   4 -14 4149.91 802.906   1
   2  -4  14 3466.79 725.914   1
   2   4 -14 2859.57 396.943   2
   4   2  14 3365.03 872.164   1
   4   2 -14 3444.54 723.063   2
  -4   2 -14 3079.42 682.315   2
  -2   4  14 3144.31 692.632   1
   2   4 -16 280.087 211.886   2
   4   2  16 602.885 490.656   1
  -4   2 -16 311.785 378.919   2
  -2   4 -16 334.365 253.133   2
   4   2 -16 441.766 412.959   2
   2   4  16 147.968 428.293   1
   4  -2  16 1053.48 519.607   1
  -2  -4  16 561.653 359.493   1
  -2   4  16 438.792 388.922   1
   2  -4  16 417.958 337.045   1
   2  -4  18 5229.25 947.981   1
  -4   2  18 5446.46 1019.61   1
  -2  -4  18 5009.32 884.584   1
  -2   4 -18 4486.03 631.468   2
  -4   2 -18 4665.78 899.286   2
  -2   4  18 4778.22 951.468   1
   4  -2  18 5050.17 995.188   1
   4   2  18 3631.00 852.147   1
  -4  -2  18 4637.72 881.184   1
   4   2 -18 3629.54 800.172   2
   2   4  18 4086.41 967.335   1
   2   4 -18 4224.52 592.561   2
  -2   4 -2052907.80 2264.14   2
   2  -4  2055081.60 3052.76   1
  -2  -4  2052756.10 2941.60   1
  -4   2  2053635.40 3181.60   1
   4   2 -2054452.00 3174.73   2
  -4   2 -2053040.10 2985.21   2
   2   4  2049323.30 3197.16   1
   2   4 -2048811.10 2117.53   2
   4  -2  2058773.00 3367.08   1
   4   2  2053652.90 3262.56   1
  -2   4  2048777.70 3030.02   1
  -4  -2  2053367.10 2968.19   1
   2  -4  22 5627.42 1031.94   1
  -2   4  22 4929.59 940.834   1
  -2   4 -22 4224.01  657.65   2
  -2  -4  22 4780.93 891.844   1
   4  -2  22 5591.13 1106.76   1
   2   4  22 4313.54 991.013   1
  -4   2  22 6374.36 1121.55   1
   4   2 -22 4416.05 915.498   2
  -4  -2  22 4763.83 913.357   1
   2   4 -22 5279.93 729.285   2
   4   2  22 6219.28 1157.11   1
  -2   4 -2423878.70 1622.09   2
   4   2 -2425394.70 2222.12   2
   2  -4  2424726.20 2108.51   1
  -2  -4  2425704.60 2195.36   1
   2   4  2424697.90 2304.08   1
  -2   4  2422899.70 2129.76   1
  -4   2  2425100.80 2224.35   1
  -4  -2  2423334.60 2029.24   1
   2   4 -2423775.40 1622.43   2
   4  -2  2424195.20 2169.51   1
   4   2  2422839.80 2143.11   1
   2   4  26 333.862 389.074   1
  -2   4 -26 358.286 267.158   2
   4   2 -26 184.692 267.655   2
  -4   2  26 237.506 230.423   1
   2   4 -26 213.654  200.45   2
  -2  -4  26 246.218  293.25   1
  -2   4  26 276.687 313.857   1
   4  -2  26 74.6008 296.293   1
   2  -4  26 418.473  330.21   1
  -4  -2  26 186.191 254.168   1
   4   2  26 443.052 352.489   1
   2   4  28 435.688 341.867   1
   4   2  28 458.696 391.182   1
   2  -4  28 364.339 298.173   1
  -4  -2  28 515.977 373.663   1
   4   2 -28 391.084 339.467   2
   2   4 -28 237.193 217.414   2
  -4   2  28  391.66 303.271   1
   4  -2  28 167.646 271.526   1
  -2  -4  28 140.473 233.284   1
  -2   4  28  841.18 477.766   1
  -2  -4  30 163.883 234.765   1
   4   2  30 666.712 434.406   1
   2   4  30 535.056 356.644   1
  -2   4  30 826.637 452.741   1
   2  -4  30 368.455  320.33   1
  -4  -2  30  281.25 245.624   1
   4   2 -30 574.851 459.419   2
  -4   2  30 336.512 277.878   1
   4  -2  30 266.442  381.99   1
   4   2  32 190.004 309.871   1
   2  -4  32 305.329 347.399   1
   4  -2  32 644.343 435.583   1
  -2  -4  32 323.228 274.759   1
  -2   4  32 197.515 303.924   1
  -4   2  32  276.03 297.611   1
  -4  -2  32 -184.90 370.505   1
   2   4  32-160.604 339.506   1
   4   2 -32 129.055 288.571   2
  -4  -2  3412339.30 1539.86   1
   4  -2  34 9909.35 1416.75   1
  -2   4  3410246.00 1426.95   1
   4   2  3410299.90 1448.08   1
   2   4  3410766.30 1515.61   1
  -4   2  3410953.10 1475.86   1
   2  -4  3410164.20 1424.30   1
  -2  -4  3411943.30 1560.00   1
  -2  -4  36 1123.85 526.262   1
   4   2  36 1442.46 557.893   1
   4  -2  36 1575.52 596.918   1
   2  -4  36 1157.89 511.162   1
  -4  -2  36 1269.00  517.31   1
   2   4  36 868.627 452.955   1
  -2   4  36 824.087 423.355   1
  -4   2  36 1831.29 655.333   1
   2  -4  38 3431.16  829.59   1
   4  -2  38 3313.50 832.902   1
   2   4  38 3296.77 811.063   1
   4   2  38 3401.37 853.038   1
  -2  -4  38 4365.09 953.485   1
  -4  -2  38 3381.31 802.425   1
  -2   4  38 3214.10 803.842   1
  -4   2  38 4040.03 887.079   1
  -4   2  40 221.469 272.034   1
   2  -4  40-46.0873 179.509   1
   4  -2  40-80.3633 198.172   1
  -4  -2  40  329.46 256.271   1
   2   4  40 187.427 293.918   1
   4   2  40 61.3294 220.814   1
  -2  -4  40-18.1408 198.107   1
  -2   4  40-100.139  184.04   1
  -2  -4  42 146.859 222.882   1
  -2   4  42-80.3716 205.524   1
   2  -4  42 42.8191 193.818   1
   2   4  42 153.766 207.048   1
   4  -2  42-509.076  409.55   1
   4   2  42-62.1118 229.328   1
  -4  -2  42-120.292 242.112   1
  -4   2  42-341.975 361.843   1
   4  -2  44-44.6445 224.489   1
   2  -4  44 7.67417 172.217   1
  -2  -4  44-117.054  225.29   1
  -4  -2  44-203.704 256.882   1
  -2  -4  46 28.0034 177.443   1
   2  -4  46-74.7352 223.583   1
  -3  -4  -121920.80 1766.62   2
   3  -4   122238.60 1839.80   2
   4  -3   121405.60 1718.28   3
  -3  -4   121446.80 1605.51   2
   3   4  -119940.70 1507.85   2
  -4  -3  -122097.20 1755.63   2
   4   3  -120616.90 1619.73   2
   4  -3  -121968.20 1922.91   2
  -3   4  -120135.30 1505.96   3
   4  -3   121445.20 1834.94   2
  -4   3  -122230.30 1632.00   3
  -4   3  -120396.20 1833.28   2
   4  -3  -121579.50 1658.74   3
   3  -4  -119988.40 1805.35   2
  -4  -3   122215.50 1695.00   2
   4   3   121058.30 1719.76   2
  -3   4   121172.20 1487.03   3
  -4   3   122517.70 1989.11   2
   4   3  -356156.20 2624.58   2
  -4  -3  -354853.10 2863.07   2
   3   4  -354871.50 2373.11   2
   4  -3   355666.70 2808.82   2
   4   3   352538.10 2825.35   2
  -3  -4  -356510.40 2351.04   1
  -3  -4  -357119.10 2993.71   2
   4  -3  -353236.80 2542.39   3
  -4   3  -353788.60 2590.83   3
  -4  -3   353059.40 2492.92   2
  -4   3  -354270.30 2879.38   2
   3  -4   357449.70 2782.77   2
   3  -4  -355597.80 2470.69   3
  -3  -4   354966.10 2387.06   2
  -3   4  -360275.90 2978.17   2
   4  -3  -355850.40 3181.98   2
  -4  -3   554409.80 2566.87   2
   3   4  -559941.10 2347.84   2
   4  -3   556854.50 2746.82   2
  -4  -3  -563073.10 2845.01   1
   3  -4   558801.20 2635.12   2
   4   3   555292.60 2923.32   2
   4  -3  -557828.30 3347.15   2
  -3  -4   557288.90 2278.49   2
   3  -4  -558483.50 2487.90   3
   4   3  -556723.40 2567.80   2
   4   3   558189.10 2099.58   3
  -3  -4  -556944.80 3121.52   2
  -3  -4  -558034.00 2566.16   1
  -3   4  -559500.40 2786.28   2
  -4  -3  -557661.00 3027.25   2
  -4   3  -556194.50 2872.52   2
   4  -3   796267.20 3461.05   2
   3  -4   799704.40 3244.52   2
  -3  -4   792180.80 2816.81   2
   3   4  -798180.00 2849.27   2
  -4  -3  -792058.10 3996.51   2
  -4  -3  -792998.00 3537.55   1
  -4  -3   795329.80 3463.21   2
  -3  -4  -793378.70 3547.45   1
  -3   4  -797615.90 3433.23   2
  -4   3  -798864.80 3760.98   2
   4  -3  -793201.00 4375.89   2
   4   3  -791873.20 3196.70   2
   3   4   794317.80 3515.65   1
  -3   4  -994026.20 3276.58   2
  -3  -4   991355.30 2809.13   2
   4   3  -990046.50 3203.25   2
   3   4   994501.70 3702.35   1
  -4  -3  -995206.50 2848.22   3
  -4  -3   990987.00 3467.15   2
   4   3   991749.10 3756.97   1
  -3  -4  -990862.50 2134.94   3
  -3   4  -989225.20 3250.86   1
  -4  -3  -991436.50 3670.15   1
  -3  -4  -993020.80 3666.31   1
  -4  -3  -989393.00 4086.32   2
   4  -3   992229.50 3331.98   2
   3  -4   995213.10 3001.35   2
   3   4  -995880.30 2663.55   2
  -4   3  -994957.50 3662.80   2
  -4   3  -991134.40 3431.17   1
   3   4  1128807.60 2205.92   1
   3  -4  1128256.10 1636.01   2
  -4   3 -1126793.40 1934.89   2
   4   3  1126906.20 2107.94   1
  -4  -3 -1125227.70 1480.18   3
   4   3 -1127154.20 1798.71   2
  -3   4 -1128321.00 1785.79   2
  -4  -3  1126087.30 1866.89   2
   3   4 -1126935.60 1401.55   2
  -3   4 -1127504.60 1919.11   1
  -3  -4  1125784.60 1501.77   2
   4  -3  1128822.90 1906.00   2
  -4   3 -1126397.20 1963.81   1
   4   3 -1323406.00 1701.08   2
  -4   3 -1325454.50 1899.78   2
   4  -3  1325973.30 1871.57   2
   4   3  1324998.90 2147.20   1
  -3   4 -1325085.50 1954.57   1
   3   4  1324927.50 2161.80   1
  -3   4 -1325108.70 1668.90   2
   3  -4  1325421.60 1616.36   2
   3   4 -1322846.90 1314.49   2
  -4   3 -15  386.57 291.111   2
   3   4 -15 393.498 228.194   2
   4  -3  15 238.125 269.031   2
   4   3  15 127.566 319.648   1
  -3   4 -15 98.8083 201.643   2
  -3   4  15 51.6613 279.967   1
  -3  -4  15-33.2767 209.427   1
   4   3 -15 97.4002 300.554   2
   3  -4  15 14.6755 267.917   1
   3   4  15 139.244 251.577   1
   3   4 -1717199.20 1247.07   2
  -3  -4  1718160.10 1612.39   1
   3  -4  1717741.40 1775.72   1
  -3   4 -1717620.80 1397.40   2
   4   3  1717779.70 1863.95   1
   4   3 -1718794.30 1636.77   2
  -3   4  1717653.30 1809.17   1
   3   4  1716694.70 1864.12   1
  -4   3 -1718860.90 1657.57   2
  -4   3 -1939773.30 2443.41   2
   4   3 -1937938.60 2391.21   2
  -3   4 -1939699.10 2118.68   2
   4   3  1938295.80 2761.86   1
  -4  -3  1938037.60 2436.62   1
  -3   4  1939414.50 2774.64   1
   4  -3  1941559.10 2809.94   1
   3  -4  1943641.90 2804.41   1
  -4   3  1938232.10 2724.19   1
   3   4  1937416.40 2733.87   1
   3   4 -1937517.90 1945.80   2
  -3  -4  1938279.00 2403.32   1
  -4  -3  2149096.50 2828.97   1
  -4   3 -2148398.90 2723.47   2
   4   3  2147569.50 3114.74   1
  -3   4  2145883.40 3009.25   1
   3  -4  2150674.20 3047.46   1
   4   3 -2146688.10 2704.15   2
   4  -3  2152147.10 3144.98   1
  -3  -4  2152768.10 2924.12   1
   3   4 -2145950.80 2189.20   2
   3   4  2146556.00 3070.57   1
  -3   4 -2150756.60 2446.63   2
  -4   3  2150784.30 3136.58   1
  -3  -4  2333415.30 2404.79   1
   4   3 -2332709.50 2331.29   2
  -4  -3  2332237.40 2341.21   1
   4  -3  2334717.10 2586.35   1
  -4   3  2332563.30 2553.58   1
   3  -4  2333654.50 2509.64   1
  -3   4 -2331366.00 1958.01   2
  -3   4  2331214.90 2476.38   1
   3   4 -2331131.00 1879.44   2
   4   3  2332054.70 2589.28   1
   3   4  2332288.50 2588.11   1
  -4   3  25 4445.52 972.766   1
   4   3  25 4249.70 975.744   1
  -4  -3  25 4699.16 935.439   1
   3   4 -25 4750.62  774.68   2
  -3  -4  25 4426.25 907.309   1
  -3   4  25 4174.70 909.799   1
   3   4  25 4668.57 1052.89   1
  -3   4 -25 4199.33 733.247   2
   3  -4  25 3937.36 878.996   1
   4  -3  25 4476.44 978.633   1
   4   3 -25 3960.78 804.606   2
   4  -3  27 3433.43 875.543   1
   4   3  27 3566.69  896.43   1
   4   3 -27 4242.90 890.517   2
   3  -4  27 3489.20 833.697   1
   3   4  27 3260.08 848.477   1
  -4   3  27 3941.71 893.298   1
   3   4 -27 3669.39 706.347   2
  -3  -4  27 4189.86 915.362   1
  -4  -3  27 3813.93 853.954   1
  -3   4  27 4049.59 932.191   1
   4   3  29 248.089 278.782   1
  -4   3  29 488.019 343.438   1
  -3  -4  29 825.987 448.479   1
   3  -4  29 228.654 252.242   1
   4   3 -29 357.287 256.561   2
   4  -3  29 499.585 359.886   1
   3   4  29 557.547 409.386   1
  -4  -3  29 716.917  371.52   1
  -3   4  29 843.176 470.253   1
   3   4  31 4633.88 1004.49   1
  -4  -3  31 4624.66 967.165   1
  -3   4  31 4678.79 992.288   1
   4   3  31 4593.71 992.627   1
  -4   3  31 4395.32 945.648   1
  -3  -4  31 4954.17 1006.15   1
   3  -4  31 4865.42 999.002   1
   4  -3  31 4923.13 1024.63   1
  -4  -3  33 5211.33 1022.34   1
   4   3  33 4335.88 955.248   1
   3  -4  33 6069.20 1115.04   1
  -3   4  33 5808.40 1090.83   1
  -3  -4  33 4666.70 957.528   1
   3   4  33 4267.66 970.264   1
   4  -3  33 4458.14 967.484   1
  -4   3  33 4326.39 972.822   1
   4   3  35 7904.79 1266.29   1
  -4   3  35 8605.84 1308.46   1
  -4  -3  35 8883.97 1302.03   1
   3  -4  35 8831.00 1323.99   1
  -3  -4  3510053.40 1405.48   1
  -3   4  35 9529.06 1382.66   1
   4  -3  35 9421.30 1400.46   1
   3   4  35 8455.71 1344.77   1
   3   4  37 5947.01 1102.52   1
  -3   4  37 5647.63 1058.18   1
   4  -3  37 6072.03 1105.04   1
   4   3  37 5458.47 1047.27   1
   3  -4  37 6076.32 1122.15   1
  -4  -3  37 6249.11 1086.52   1
  -4   3  37 6641.66 1135.97   1
  -3  -4  37 6435.55 1124.97   1
  -4   3  39 1925.71 636.945   1
   4   3  39 1711.54 605.373   1
   3   4  39 1891.53 622.107   1
   4  -3  39 1849.32 637.902   1
  -3   4  39 2048.18 647.751   1
   3  -4  39 2019.85 650.643   1
  -4  -3  39 1984.27 613.835   1
  -3  -4  39 2001.20 657.345   1
   4  -3  41 350.074 294.992   1
  -3   4  41 649.386 336.381   1
   3  -4  41 324.071 310.529   1
  -4  -3  41 516.735 332.004   1
  -4   3  41 516.335 336.678   1
   4   3  41 742.936 420.432   1
   3   4  41 500.034  332.90   1
  -3  -4  41 934.759  462.38   1
  -4  -3  43-141.548 204.362   1
   4  -3  43-230.973 284.973   1
   3  -4  43-133.286 226.835   1
  -3  -4  43-11.3526 224.662   1
   3  -4  45 370.134 301.615   1
  -3  -4  45 206.295 219.111   1
  -4  -3  45  402.91  279.64   1
   4  -3  45 191.893 254.556   1
  -4   4   0158498.0 4442.28   3
   4   4   0166743.0 4885.08   2
  -4  -4   0164988.0 4852.71   2
  -4   4   0177342.0 5725.02   2
   4  -4   0168995.0 5462.57   2
   4  -4  -2 9649.45 1354.80   2
  -4   4  -2 7736.68 994.123   3
  -4   4  -2 9327.09 1277.95   2
  -4  -4   2 9157.78 1094.07   2
   4  -4  -2 8041.44 1025.34   3
  -4  -4  -2 8634.14 1190.00   2
   4  -4   2 9635.41 1252.98   2
   4   4  -2 9475.42 1148.24   2
   4   4   2 7958.48 1134.22   2
  -4   4  -4140711.0 4767.75   2
  -4  -4   4136345.0 4046.84   2
   4   4  -4141266.0 4190.14   2
   4  -4  -4139541.0 4249.82   3
   4  -4   4138437.0 4554.09   2
   4  -4  -4138617.0 5342.64   2
  -4  -4  -4143291.0 4260.56   1
  -4  -4  -4142428.0 4950.38   2
  -4  -4  -684217.40 3991.54   2
   4   4   686547.40 2420.76   3
  -4  -4   682099.90 3116.02   2
   4   4  -685826.70 3155.58   2
   4  -4   687695.70 3464.56   2
   4  -4  -682910.80 4195.58   2
  -4   4  -682625.10 3566.28   2
  -4  -4  -681204.60 3294.84   1
   4  -4   844991.30 2403.07   2
  -4   4  -842865.70 2527.40   2
   4   4  -842398.10 2134.58   2
  -4  -4   841096.20 2211.31   2
  -4  -4  -842370.50 2502.86   1
  -4   4 -10236087.0 5747.03   1
   4   4 -10238027.0 4961.48   2
  -4   4 -10251314.0 6034.12   2
  -4  -4  10235256.0 5356.74   2
   4   4  10230850.0 6279.71   1
   4  -4  10245997.0 5430.53   2
  -4   4 -12 2254.81 562.879   2
   4   4 -12 1479.09 342.966   2
   4   4  12 1543.35 635.613   1
  -4   4 -12 2014.09 596.776   1
  -4  -4  12 2074.20 519.697   2
  -4  -4 -12 2694.62 485.495   3
   4  -4  12 2012.04 526.771   2
   4   4 -1457565.60 2462.89   2
   4   4  1455976.80 3295.56   1
   4  -4  1462606.40 2812.69   2
  -4   4 -1461320.80 2933.34   2
   4   4 -16 535.955  249.53   2
  -4   4 -16 642.339 314.302   2
   4  -4  16 499.934 299.497   2
   4   4  16 1020.82 485.641   1
   4   4  1825254.60 2235.32   1
  -4  -4  1824955.10 1868.54   1
  -4   4 -1824863.10 1864.09   2
   4   4 -1825172.60 1693.65   2
  -4   4  1823935.40 2174.23   1
  -4  -4  2077050.70 3501.77   1
   4   4  2074805.00 3938.18   1
  -4   4  2077382.00 3884.04   1
   4   4 -2078649.00 3057.58   2
  -4   4 -2077532.50 3258.38   2
  -4  -4  2214150.60 1496.35   1
  -4   4 -2212219.10 1314.70   2
   4   4  2213296.70 1666.62   1
  -4   4  2212759.50 1598.88   1
   4  -4  2214403.10 1685.49   1
   4   4 -2211845.20 1208.39   2
   4   4  2435697.30 2703.18   1
  -4   4 -2438713.10 2325.64   2
  -4  -4  2441190.60 2628.48   1
   4  -4  2438724.30 2745.71   1
   4   4 -2440408.00 2253.67   2
  -4   4  2440762.00 2856.24   1
  -4   4  26-216.687 367.692   1
   4   4 -26  107.20 190.117   2
   4  -4  26-308.502 376.866   1
   4   4  26-167.309 343.701   1
  -4  -4  26 133.652 210.537   1
   4  -4  28 5839.17 1082.07   1
  -4  -4  28 6649.11 1110.80   1
   4   4  28 5727.23 1112.38   1
  -4   4  28 6789.63 1175.60   1
   4   4 -28 5792.87 875.957   2
  -4   4  30 3163.82 807.646   1
  -4  -4  30 3239.60 813.314   1
   4  -4  30 3031.14 813.121   1
   4   4  30 3393.26  857.83   1
   4  -4  32 138.976 238.271   1
  -4  -4  32 684.257  426.11   1
  -4   4  32 253.479 294.353   1
   4   4  32  567.35 381.649   1
  -4  -4  3416756.90 1788.92   1
  -4   4  3417014.40 1836.73   1
   4  -4  3413936.50 1661.12   1
   4   4  3415883.30 1798.68   1
   4  -4  36 2612.76 753.391   1
  -4  -4  36 2679.04 734.879   1
  -4   4  36 2757.31 771.164   1
   4   4  36 2828.01 773.193   1
   4  -4  38 5928.32 1085.82   1
  -4  -4  38 6427.95 1079.51   1
   4   4  38 5777.63 1060.46   1
  -4   4  38 6368.80 1107.01   1
  -4   4  40 1267.75 503.532   1
   4   4  40 1071.70 494.845   1
  -4  -4  40 1366.08 529.661   1
   4  -4  40 813.341 439.964   1
   4  -4  42  3.3625  239.98   1
  -4   4  42-227.891 285.954   1
   4   4  42-275.869 267.678   1
  -4  -4  42-192.856 242.343   1
  -4  -4  44 900.833 418.554   1
   5   0  -181118.30 3478.92   2
  -5   0  -179104.70 3553.72   2
   5   0   174640.20 3275.55   2
   0   5   175048.00 1938.68   1
  -5   0   179526.30 3615.60   2
  -5   0  -3 5742.92 980.693   2
   5   0  -3 4984.94 922.876   2
  -5   0   3 4806.82 892.366   2
   0   5   3 6718.88 705.691   1
   5   0   3 5266.63 901.011   2
   5   0   3 5358.41 821.891   3
  -5   0  -526676.50 1831.99   3
   5   0  -525239.50 2053.07   2
   0   5   525310.70 1547.03   1
   5   0   526329.20 1807.45   3
  -5   0  -526689.90 2045.07   2
   5   0   525763.30 1941.21   2
  -5   0   525288.50 2145.24   2
  -5   0   7  279.97 326.227   2
  -5   0  -7 542.274 347.512   3
   0   5   7 236.776 280.521   1
   0   5  -7 29.6661 58.8593   1
   0  -5   7 0.54699 74.5721   1
  -5   0  -7 156.509 188.971   2
   5   0   7 27.3087  315.63   2
   5   0  -7-71.5157 333.179   2
   0   5  -9 1472.25 312.139   1
   0   5   9 1689.95 497.523   1
   0  -5   9 1251.42 297.082   1
   5   0   9 1586.42 555.261   2
  -5   0  -9 1770.95 567.069   2
   5   0  -9 1731.59  636.38   2
  -5   0   9 1665.28 566.975   2
  -5   0  -9 1488.93  474.69   3
   0   5 -11 366.408 187.054   1
   5   0 -11 234.184 292.722   2
  -5   0 -11 128.023 229.696   2
   0  -5  11 281.076 216.795   1
   0   5  11 291.986 233.902   1
   5   0  11-28.9212 301.956   2
   0  -5  13137493.0 3857.86   1
   0   5  13133908.0 4691.19   1
   5   0  13143671.0 4991.40   2
   5   0 -13136738.0 5261.73   2
   0   5 -13132614.0 3602.56   1
   5   0 -15-55.2694 360.661   2
   0  -5  15 42.4001 159.875   1
   0   5  15 34.5353  215.95   1
   0   5 -15-43.0046 232.475   1
   5   0 -1778602.10 4136.43   2
   5   0  1786246.30 4047.52   1
   0  -5  1778306.20 3286.51   1
   0   5  1780589.40 3869.57   1
   5   0  19 5350.85 1024.96   1
   0   5  19 3693.84 866.765   1
   5   0 -19 4494.58 992.362   2
   0  -5  19 4388.92  837.77   1
   5   0 -21-0.33227 407.961   2
   5   0  21 196.357 282.672   1
   0  -5  21 303.202  215.09   1
  -5   0  21 324.399 202.365   1
   0   5 -21  144.73 94.6311   2
   0   5  21-184.872 544.212   1
   0   5  23 29.9945 409.631   1
  -5   0  23 534.125 242.321   1
   5   0  23 255.525 276.807   1
   0   5 -23 413.864  149.61   2
   0  -5  23 687.196 408.765   1
   0   5 -23 426.874 170.103   2
   5   0 -23 153.922 363.955   2
   0   5 -25 2786.47 428.805   2
   5   0  25 2443.49 706.224   1
   5   0 -25 2893.95 810.162   2
   0   5 -25 2111.89 398.217   2
   0   5  25 3034.79 792.795   1
   0  -5  25 3374.49 809.585   1
  -5   0  25 2483.18 673.506   1
   0   5  2726250.50 2341.00   1
   5   0 -2729605.40 2664.82   2
   0  -5  2730133.30 2368.94   1
  -5   0  2726387.70 2239.33   1
   0   5 -2723944.30 1404.71   2
   5   0  2725323.80 2300.30   1
   0   5  29 943.449 470.023   1
   0  -5  29 666.119 413.506   1
  -5   0  29 553.481  280.12   1
   5   0 -29-37.6513 646.892   2
   5   0  29 293.083 299.833   1
   5   0  3116425.00 1831.14   1
   0   5  3117308.70 1886.20   1
   0  -5  3120753.10 2013.07   1
   5   0 -3120109.00 2173.54   2
  -5   0  3115862.20 1734.89   1
   5   0 -33-433.292 627.639   2
   5   0  33 282.422 258.251   1
  -5   0  33 2.14715 255.619   1
   0   5  33-144.814 288.983   1
   0  -5  33 108.098 241.556   1
   0  -5  35-455.682 449.109   1
   5   0  35 114.598 226.876   1
   0   5  35-389.181 450.369   1
  -5   0  35-289.636 366.282   1
   0   5  37-533.179 360.024   1
   5   0  37 79.3378 202.116   1
   0  -5  37-431.059 421.973   1
  -5   0  37 133.372 217.509   1
   0  -5  39-46.2852  220.40   1
   0   5  39 -157.75 241.962   1
   5   0  39-325.747 336.579   1
  -5   0  39-126.757 302.152   1
   5   0  41 2377.85 683.531   1
   0   5  41 2954.52 770.306   1
  -5   0  41 3344.97 774.162   1
   0  -5  41 3752.86 872.263   1
  -5   0  43-211.502  247.34   1
   5   0  43 168.989 209.072   1
   0  -5  43 621.781 390.483   1
   0  -5  45 1211.47 513.555   1
   5   1   014072.80 1457.50   2
   5  -1   013573.30 1506.60   2
  -5   1   013747.20 1547.54   2
  -5  -1   013770.00 1478.09   2
   5  -1   012543.70 1303.45   3
   1   5   015378.80 820.795   1
   5  -1   230031.60 1992.85   3
   5  -1  -225626.90 2068.17   2
   5   1  -228776.80 2042.08   2
   5  -1   231350.00 2202.29   2
  -5  -1   228108.20 2117.76   2
   5   1   228285.40 2046.80   2
  -1  -5  -227155.10 1295.97   1
  -5   1  -229314.60 2213.17   2
  -5   1   227638.90 2213.98   2
  -5  -1  -229830.90 2141.95   2
   1   5   229420.50 1422.96   1
  -1   5   4 40.2367 180.377   3
   5   1  -4   74.66 251.474   2
   5   1   4-18.8505 227.326   3
  -5   1  -4 334.724 318.297   3
  -5   1   4 19.1313 206.695   2
   5  -1   4 73.8994 263.131   2
  -1  -5  -4 108.882 155.219   1
   1   5   4 44.3441  130.00   1
  -5   1  -4-188.627 337.948   2
   5   1   4-193.317 391.505   2
  -5  -1  -4 57.7718 195.209   2
  -5  -1   4-147.382 320.058   2
   5  -1  -4-29.9612 371.566   2
   5  -1   4 16.0598 363.864   3
   5  -1   6 4977.10 880.771   2
   1  -5   6 4890.99 640.257   2
  -1  -5   6 4781.19 550.657   2
  -5  -1   6 5374.02 1026.89   2
  -5   1  -6 5270.42 951.349   2
   1  -5  -6 4827.56 553.931   3
  -5  -1  -6 4778.46 767.992   3
   5  -1  -6 4062.65 863.697   2
   5   1  -6 5128.27 903.385   2
   5   1   6 4441.94 832.521   2
  -5   1   6 4499.71 947.275   2
   1   5   6 5076.49 771.376   1
  -1   5  -6 4689.30 506.672   1
  -1   5   6 5691.60 779.398   1
  -1  -5  -6 4834.90 699.591   1
  -5  -1  -6 4265.79 855.368   2
  -5   1  -6 4737.00 806.059   3
  -1   5   8 5926.82 867.024   1
  -5   1  -8 6542.96 1055.96   2
  -5   1  -8 6957.74 997.245   3
  -1  -5   8 4370.05 516.689   1
   1   5   8 5121.50 832.752   1
  -1   5  -8 5897.82 665.687   1
   1  -5   8 5726.17 582.367   2
   5   1  -8 6192.82 1014.70   2
  -1  -5  -8 5655.37 820.715   1
   5   1   8 5552.30 971.621   2
   5  -1  -8 5886.29 1076.68   2
   5  -1   8 6852.79 1031.61   2
  -5  -1  -8 6617.92 1082.68   2
  -5   1   8 6748.57 1195.46   2
  -5  -1   8 5966.24 1052.11   2
  -5  -1  -8 5338.59 900.892   1
  -5  -1  -8 6448.37 899.023   3
  -5  -1  10 541.982 410.933   2
   5  -1  10  308.88 330.562   2
  -5   1 -10 188.684 326.168   2
   5   1 -10 97.4708 241.232   2
  -1  -5 -10 452.455 291.809   1
  -1   5 -10 228.712 203.876   1
  -1   5  10 388.156 324.968   1
  -1  -5  10 230.515 187.134   1
   5   1  10 200.665 360.105   2
   1  -5  10 332.246 232.363   1
   5  -1 -10 22.4691 281.636   2
  -5  -1 -10 230.146 299.422   3
   1   5  10  81.158 190.485   1
  -5  -1 -10  64.685 293.962   2
  -5   1 -1219462.00 1842.88   2
   1  -5  1219003.40 1466.00   1
   5   1 -1217405.30 1782.12   2
  -1   5  1221956.00 1822.94   1
  -1   5 -1220621.60 1512.70   1
  -1  -5  1220230.20 1388.00   1
   1   5  1221094.70 1841.25   1
   5  -1 -1220791.20 2126.72   2
   5  -1  1219449.20 1800.65   2
   5   1  1217750.50 1784.64   2
  -5   1 -1431866.10 2375.69   2
   1  -5  1432949.70 2044.38   1
   1   5  1431856.20 2371.14   1
  -1   5  1433246.60 2342.56   1
   5  -1 -1431789.90 2670.19   2
   5  -1  1431692.90 2340.50   2
  -1  -5  1430655.10 1853.65   1
  -1   5 -1431957.10 1962.14   1
   5   1 -1429891.20 2400.98   2
   1  -5  1613726.10 1401.56   1
   5  -1 -1611112.00 1582.29   2
  -1  -5  1612371.30 1246.46   1
  -1   5 -1615182.50 1423.00   1
   5   1 -1613145.00 1637.21   2
   5   1  1614167.00 1656.01   1
  -1   5  1613465.00 1545.66   1
   1   5  1614074.20 1645.20   1
  -1   5  18 2230.47 683.515   1
   1  -5  18 1600.46 531.019   1
   5   1  18 1658.36 613.352   1
  -1  -5  18 1859.80  534.20   1
   1   5  18 2316.34 707.898   1
   5   1 -18 2034.20 702.489   2
   5  -1 -18 1845.06 621.493   2
  -1   5 -18 1479.48 270.173   2
  -1  -5  20 441.149 333.509   1
   1   5  20-37.5038 385.941   1
  -1   5  20 129.219 332.677   1
   5  -1  20 188.075 308.498   1
   5   1  20 204.914 233.498   1
  -1   5 -20 213.906 137.103   2
   1  -5  20 481.376 375.069   1
   5  -1 -20 82.2168 526.428   2
   5   1 -20 36.4208 329.546   2
  -1   5  22 296.743 386.996   1
  -5  -1  22 1233.00 456.536   1
  -1  -5  22 1628.40 568.614   1
   1   5 -22 473.467 159.831   2
  -5   1  22 1860.69  630.50   1
   1   5  22 869.656 362.512   1
   5  -1  22 1294.85 529.739   1
   1   5 -22 571.963 159.874   2
  -1   5 -22 951.832 253.693   2
   5   1 -22 1746.11 624.118   2
   5  -1 -22 2424.25 768.992   2
   1  -5  22 1349.94 494.169   1
   5   1  22 1048.54 489.115   1
   1   5  24-15.9643 302.757   1
  -5  -1  24-34.4128 199.055   1
   1   5 -24 60.0568 92.9769   2
   5  -1 -24-635.796 595.957   2
   1   5 -24-30.1667 103.943   2
   5   1 -24 205.425 380.658   2
  -1  -5  24 101.668 224.785   1
   5  -1  24 230.923 285.714   1
  -1   5 -24 118.698 142.615   2
  -5   1  24-17.6603 243.324   1
   5   1  24-18.0338 327.054   1
   1  -5  24 119.529 209.961   1
  -1   5  24-164.143 326.797   1
   1   5  26 1549.55 604.277   1
   5   1 -26 1338.38 501.198   2
   5   1  26 1194.14 566.237   1
  -1   5  26 940.363 451.137   1
   5  -1 -26 1100.85 548.182   2
  -5   1  26 1126.08 481.017   1
   5  -1  26  664.55 287.246   1
   1  -5  26 1760.27 586.414   1
  -1  -5  26 1292.27 536.517   1
  -5  -1  26 1174.84 500.427   1
   1   5 -26 755.973 246.943   2
   5   1  28  716.30 450.689   1
  -5   1  28 1896.53 617.982   1
  -1  -5  28 1964.72 652.524   1
  -1   5  28 1360.11 566.998   1
   1   5  28 1575.21 602.315   1
   5  -1  28 559.247 368.484   1
   1  -5  28 1621.46 599.911   1
   5   1 -28 1072.92 339.434   2
   5  -1 -28 1176.89  582.97   2
  -5  -1  28 1957.37 590.874   1
   5   1 -30 4697.85 1024.41   2
  -5  -1  30 3606.40 828.648   1
   5  -1 -30 4082.16 975.758   2
   5   1  30 3768.56 920.575   1
  -1   5  30 4345.72 962.037   1
   5  -1  30 3786.71 894.327   1
  -1  -5  30 5007.27 1023.93   1
   1   5  30 4545.67 988.479   1
   1  -5  30 4930.72 1013.15   1
  -5   1  30 4499.53 919.404   1
  -1  -5  32 427.326  358.63   1
  -1   5  32 285.888 273.469   1
   5  -1 -32-513.804 634.961   2
   1   5  32  461.43 358.087   1
  -5   1  32 275.668 253.276   1
   5  -1  32 461.894  368.46   1
   5   1  32 348.892 332.175   1
   5   1 -32 520.092 434.772   2
   1  -5  32 466.135 373.469   1
  -5  -1  32 63.8848 211.882   1
  -5   1  34-293.289 324.899   1
  -1   5  34-126.471 311.952   1
   1   5  34-430.099 342.442   1
  -5  -1  34-191.672 276.561   1
   5  -1  34 304.192 352.161   1
   5   1  34-145.085 280.411   1
  -1  -5  34-57.7029 249.427   1
   5  -1 -34 -228.14 510.357   2
   1  -5  34-172.899  311.68   1
   1   5  36-93.5058 282.491   1
  -1  -5  36-380.324 401.529   1
   5  -1 -36-421.856 527.016   2
   5   1  36-6.61259 182.329   1
  -1   5  36-593.055 374.488   1
   5  -1  36 302.382 275.076   1
   1  -5  36 94.4208 214.629   1
  -5  -1  36 40.6457 165.402   1
  -5   1  36 168.224 220.138   1
   5  -1  38-27.1047 262.048   1
  -5   1  38-84.3049 172.031   1
   1  -5  38 -241.60 331.171   1
   5   1  38 -8.8618 177.393   1
  -1  -5  38-13.0511 210.954   1
  -1   5  38-291.699 415.717   1
  -5  -1  38-342.648 271.849   1
   1   5  38-171.089 235.297   1
   1  -5  40 323.431 307.922   1
   5  -1  40-116.201 284.826   1
   5   1  40-192.094 259.214   1
  -1   5  40 12.7795  178.51   1
  -5   1  40 -123.63  301.08   1
   1   5  40 153.908 225.975   1
  -1  -5  40 177.279 242.699   1
  -5  -1  40 327.382 262.298   1
   5  -1  42 175.883 254.587   1
  -5   1  42 192.446 202.812   1
  -1   5  42 709.705 424.854   1
  -5  -1  42 560.715 311.696   1
   1   5  42 662.084 377.211   1
   1  -5  42  711.21 411.586   1
   5   1  42 222.173 250.731   1
  -1  -5  42 463.415 395.125   1
   1  -5  44 558.021 393.334   1
  -5  -1  44 441.021 343.301   1
  -1  -5  44 537.231 356.535   1
  -2  -5  -1 346.732 233.352   1
   5   2   1 725.202 482.376   2
  -5  -2  -1 604.225 466.178   2
   5  -2   1 949.963 513.703   3
  -5  -2   1 661.827  445.08   2
  -5   2  -1 1030.91 647.551   2
   5  -2   1 478.366 468.469   2
  -2  -5   1 510.137 207.798   1
   5   2  -1 1520.99  624.93   2
   5  -2  -1 550.318 462.016   2
  -2   5   1 1469.74 518.438   3
   5  -2  -1 818.979 475.421   3
  -5   2   1 607.214 490.453   2
  -5   2   3 1237.75 551.929   2
   2   5   3 1283.85 379.673   1
  -2  -5   3 1126.73 410.965   2
  -5   2  -3 1498.21 584.174   2
   5  -2  -3 592.514 294.564   2
   5  -2   3  769.68 442.486   3
   2  -5   3 1345.90 507.201   2
  -5   2  -3 1732.23 599.661   3
  -5  -2   3 1455.41 565.792   2
   5   2   3 1298.82 516.126   2
   5   2  -3 923.266 445.644   2
  -2  -5  -3 813.702 288.711   1
   5  -2   3 1400.27 534.756   2
  -5  -2  -3 1418.79  544.98   2
  -2   5   3 1302.87 391.216   3
  -2  -5   5 2222.73 449.563   2
   2   5   5 1940.06 510.272   1
  -2  -5  -5 1887.49 490.834   1
   5  -2   5 2635.56 658.043   2
  -5  -2  -5 2538.93 671.881   2
   2  -5   5 2351.48 551.186   2
  -5   2  -5 2478.65 605.228   3
   5  -2  -5 2252.52 626.046   2
  -5   2  -5 2615.04 670.065   2
   2  -5  -5 3054.57 543.245   3
  -5   2   5 2327.36  713.88   2
   5   2  -5 1878.58 503.925   2
   5   2   5 2242.11 622.015   2
  -5  -2   5 2361.22 639.884   2
   5   2   5 2690.07 546.727   3
   2  -5  -729077.90 1599.47   3
  -2  -5   726749.70 1301.97   2
   5   2  -725216.90 1941.67   2
   5  -2  -726384.30 2320.92   2
  -5  -2  -726612.80 1970.99   1
   2   5   728436.20 1918.11   1
  -2  -5  -725533.10 1858.33   1
  -5  -2   725059.70 2037.86   2
  -5   2  -726153.40 2088.71   2
   2  -5   727002.20 1575.59   2
   5   2   727064.10 2208.16   2
  -5  -2  -726926.90 1734.20   3
   5  -2   726951.50 1989.25   2
  -5  -2  -725364.20 2108.46   2
  -5   2  -726939.70 1961.56   3
  -2   5  -725330.90 1463.05   1
   5  -2  -9 4255.35 993.567   2
   5   2  -9 4405.19 856.043   2
  -2   5  -9 4022.72 655.262   1
  -5   2  -9 4519.55 869.259   2
  -2  -5   9 3657.65 458.096   2
   2   5   9 4573.52 860.862   1
  -5  -2  -9 4423.60 746.072   3
  -5  -2   9 3897.27 858.788   2
   5   2   9 5314.14 1032.12   2
  -2  -5   9 4240.47 541.327   1
   5  -2   9 3317.50 694.426   2
   2  -5   9 4958.55 619.284   2
  -2  -5  -9 4229.45 800.302   1
  -5   2 -1115371.50 1631.14   2
  -2   5  1113942.50 1547.99   1
   5  -2  1115705.60 1573.97   2
   2   5  1114927.50 1599.34   1
   2  -5  1115348.50 973.627   2
  -5  -2  1113899.40 1612.38   2
  -2   5 -1115734.60 1370.82   1
   5   2 -1114481.40 1528.39   2
  -2  -5  1114784.90 1137.26   1
   5  -2 -1114649.00 1827.80   2
  -5  -2 -1114126.00 1267.15   3
  -2   5 -1116101.20 1156.57   2
   5  -2  1343151.60 2609.14   2
  -2   5 -1344664.30 2475.76   1
  -5   2 -1343474.50 2701.58   2
   5   2 -1341932.50 2617.44   2
  -2  -5  1340934.90 2062.78   1
   2   5  1338353.50 2571.89   1
  -2   5  1341815.50 2633.16   1
   2  -5  1341765.20 1656.55   2
  -2   5 -1343939.20 1824.82   2
   5  -2 -1338120.60 2992.06   2
   5   2 -15-301.558 403.399   2
  -2   5 -15 253.737 169.481   2
  -2   5  15  238.80 305.233   1
  -5   2 -15 513.176 418.793   2
   5  -2 -15-353.339 675.015   2
   2   5  15-19.3144 307.779   1
   5  -2  15  51.104 306.402   2
   2  -5  15 567.751 362.543   1
   5   2  15 333.228  416.96   1
  -2  -5  15 123.583 237.248   1
  -2   5 -15 113.042 243.849   1
   5   2 -17 2681.73 718.985   2
   2  -5  17 2899.58 708.949   1
   5  -2 -17 1491.48 492.207   2
  -2   5  17 2894.58 722.855   1
   5   2  17 2260.31 640.453   1
  -2  -5  17 3196.79 678.284   1
  -2   5 -17 3133.45 492.532   2
   2   5  17 2518.05 788.321   1
   5   2 -19 5639.07 1013.14   2
   5   2  19 5284.79 1048.53   1
   5  -2 -19 5690.25 1180.52   2
   2  -5  19 5934.23 1037.48   1
  -2   5 -19 6423.48 717.428   2
  -2   5  19 5729.26 1043.22   1
   2   5  19 4898.48 1069.66   1
  -2  -5  19 5007.93 899.249   1
  -2  -5  21 9796.37 1295.40   1
  -5   2  2110977.10 1506.55   1
  -2   5  21 9807.85 1397.29   1
   2   5 -21 7644.28 609.497   2
   5  -2 -2110561.40 1607.61   2
   2  -5  2110766.00 1389.36   1
  -5  -2  21 9971.76 1303.65   1
  -2   5 -21 9567.00  895.08   2
   2   5  21 8601.94 1329.35   1
   5   2 -2110476.50 1451.22   2
   5   2  21 9300.43 1414.97   1
  -2   5 -23 1060.77  323.50   2
  -5   2  23 1174.76 510.724   1
   5   2 -23 1018.71 530.774   2
   2   5  23 283.269 281.493   1
   2   5 -23 536.694 199.535   2
  -2  -5  23 1307.56 493.397   1
   5  -2  23 720.268  402.47   1
   2  -5  23 1501.88 557.208   1
  -2   5  23 958.828 422.248   1
   5  -2 -23 983.482 493.136   2
  -5  -2  23 709.503 338.334   1
   5   2  23 1089.46 503.484   1
   5  -2 -25 6021.40 1258.57   2
   2  -5  25 5173.46  996.78   1
  -5  -2  25 5356.58 1008.95   1
   5  -2  25 5258.13 1051.00   1
   2   5 -25 3088.87 445.292   2
   5   2  25 5259.55 1087.97   1
   2   5  25 4638.14 1040.52   1
   5   2 -25 5270.74 1068.60   2
  -2  -5  25 6073.41 1093.24   1
  -2   5  25 5203.09 1065.04   1
  -2   5 -25 5165.26 681.251   2
   2   5 -25 4556.32  560.25   2
  -5   2  25 5750.46 1103.46   1
  -5  -2  27 3694.46  806.94   1
   5  -2 -27 2263.02 689.441   2
   5   2  27 3647.36 924.482   1
   5   2 -27 3166.79 774.147   2
  -2  -5  27 3203.62 788.621   1
   2   5  27 3725.60 908.002   1
   5  -2  27 3129.38 803.907   1
   2  -5  27 3280.57 778.325   1
  -5   2  27 4215.20 893.749   1
  -2   5  27 3177.82 874.149   1
   2   5 -27 3006.50 468.989   2
  -5   2  29 140.961 272.046   1
   2  -5  29  157.32  269.18   1
   5  -2 -29 -413.24 643.815   2
  -2   5  29 437.045 396.115   1
   5  -2  29 22.9596  232.87   1
  -2  -5  29-36.5487 314.713   1
   5   2  29-64.5176 226.581   1
  -5  -2  29-1.28986 205.657   1
   2   5  29-51.2617 259.734   1
   5   2 -29 204.181 306.893   2
  -2  -5  31 1224.04 503.138   1
   2   5  31 1043.86  509.35   1
   5   2  31 805.307 461.378   1
  -2   5  31 1190.84 529.462   1
   5  -2  31 1322.40 528.496   1
  -5   2  31 1067.02 450.591   1
  -5  -2  31 1110.52 441.608   1
   2  -5  31  905.43 474.167   1
   5   2 -31 1604.79 537.078   2
   5  -2 -31 568.212 559.553   2
   2  -5  33 2454.62 717.892   1
   5  -2 -33 1892.31 735.245   2
   2   5  33 1493.99 590.148   1
  -5   2  33 1957.26 651.519   1
  -2   5  33 2078.02 664.145   1
  -2  -5  33 2284.49 688.139   1
   5   2  33 1280.40 525.532   1
   5  -2  33 1934.88 650.525   1
  -5  -2  33 2177.61 684.235   1
  -2  -5  35 1569.44 596.666   1
   5  -2 -35 1729.22 723.339   2
  -5   2  35 1459.93 579.519   1
   2   5  35 1310.75 544.897   1
  -2   5  35 1460.10 557.928   1
   2  -5  35 1445.14 541.469   1
   5  -2  35 1149.40 506.561   1
   5   2  35 614.323 387.851   1
  -5  -2  35 972.328 467.152   1
  -5   2  37 1272.14 523.923   1
   5  -2  37 1052.85 486.142   1
   2   5  37 1237.69 539.788   1
   5   2  37 891.197 449.362   1
   5  -2 -37 787.878 471.342   2
   2  -5  37 752.774 418.585   1
  -5  -2  37 1355.44  509.86   1
  -2  -5  37 1279.39 529.678   1
  -2   5  37 805.781 446.418   1
   2   5  39 542.716 368.758   1
  -5  -2  39  152.36 205.999   1
   2  -5  39 452.349 344.563   1
  -5   2  39 136.454  219.76   1
  -2   5  39 278.258 308.683   1
   5  -2  39 401.128 334.073   1
   5   2  39 171.484 260.588   1
  -2  -5  39  270.45  217.17   1
  -5   2  41  127.52 225.767   1
  -2  -5  41 19.4907 169.266   1
  -2   5  41-44.1831 193.979   1
   2  -5  41-67.8778 222.995   1
  -5  -2  41 385.862 279.552   1
   5   2  41 278.204 273.164   1
   2   5  41 114.613 223.821   1
   5  -2  41-89.2709 286.343   1
  -5  -2  43-72.5844 182.996   1
   5  -2  43-346.746 293.217   1
  -2  -5  43  80.403 163.411   1
   2  -5  43 167.608 275.426   1
  -5   2  43  166.01  216.94   1
   2  -5  45 -24.144 159.316   1
  -2  -5  45-46.0539  171.75   1
   3  -5   039906.20 2631.32   2
   5  -3   035219.80 2285.20   3
  -5  -3   036988.60 2373.46   2
  -3   5   039205.50 2167.77   3
   5  -3   037554.70 2608.96   2
   5   3   038778.70 2479.14   2
  -5   3   036637.00 2649.36   2
  -3  -5   041536.30 2517.96   2
  -5  -3  -264164.20 3198.74   2
  -5  -3   265410.10 3091.07   2
  -5   3  -265449.60 3465.45   2
   5  -3   267693.90 3259.45   3
  -3   5   265877.90 2649.31   3
   5  -3  -266548.60 3593.33   2
  -5   3  -263746.10 2974.20   3
   5   3   266861.20 3295.92   2
   5   3  -267389.10 3166.89   2
   5  -3   267169.20 3374.97   2
   5  -3  -265282.90 3062.15   3
  -3  -5  -273336.90 3529.88   2
  -3  -5  -266669.30 2522.39   1
  -5   3   269137.60 3721.50   2
   3  -5   268507.50 3312.13   2
  -3  -5   268975.40 2987.96   2
  -5  -3   4 451.816 343.764   2
   3  -5   4 169.631 226.166   2
  -5   3  -4 497.538 432.385   2
  -5   3  -4-25.1156 457.005   3
  -3  -5   4 197.606 200.723   2
   5  -3  -4 16.3482 376.055   2
   3  -5  -4  273.73 262.713   3
  -5  -3  -4 219.224 252.213   2
   5  -3   4 344.373 309.082   2
   5   3  -4 802.051 439.967   2
   5   3   4  12.819  354.96   2
  -3  -5  -4 350.287 240.811   1
  -5   3   4 2.72379 289.557   2
   3  -5   630475.90 1957.74   2
  -3  -5   631356.80 1707.17   2
   5  -3  -630770.40 2584.70   2
  -3  -5  -634183.00 2112.74   1
   3  -5  -632588.70 1942.20   3
  -5   3  -632077.60 2217.92   3
   5   3   632775.50 2431.57   2
  -3   5  -635302.30 2242.64   2
   5   3   632571.30 1803.55   3
   5  -3   632584.10 2255.55   2
   3   5  -629888.00 1639.08   2
  -5   3  -631254.50 2339.39   2
   3   5   627895.80 1980.18   1
  -5  -3   630208.30 2140.60   2
  -5  -3  -629210.60 2097.18   1
   5   3  -629270.60 2033.91   2
  -5  -3  -630257.30 2349.32   2
   3   5   627448.50 1013.26   3
  -3  -5  -888981.00 3569.51   1
   5  -3  -885947.90 4412.71   2
   5   3  -878848.90 3302.65   2
  -3   5  -891095.60 3179.73   1
   3  -5   892633.70 3179.56   2
  -3   5  -895978.00 3538.42   2
   5  -3   886964.10 3580.97   2
   3   5   888292.90 3545.98   1
  -5  -3   883958.60 3628.28   2
  -5   3  -889437.90 3879.30   2
   3   5  -885183.30 2621.92   2
  -3  -5   885395.00 2687.77   2
   5   3   887438.40 3971.53   2
   5   3 -10 2730.59 633.715   2
  -3   5 -10 3779.67 698.975   2
  -3   5 -10 3116.24 655.643   1
  -5  -3 -10 3479.90  683.11   3
   3   5  10 3552.45  813.98   1
   3  -5  10 2880.44 556.181   2
  -3  -5  10 2245.99 449.668   2
   5  -3  10 2465.97 604.838   2
  -5   3 -10 3474.98 800.937   2
   3   5 -10 3000.97 472.858   2
  -5  -3  10 3249.35 760.127   2
   5  -3 -10 2790.84 889.037   2
   5  -3  1243062.50 2538.08   2
   5  -3 -1240689.70 3116.42   2
  -3   5 -1245215.40 2252.87   2
  -3  -5 -1239043.50 1411.20   3
  -5  -3 -1242078.60 2145.51   3
  -3   5 -1244709.80 2523.91   1
   5   3 -1240394.80 2411.43   2
  -5  -3  1240292.00 2596.37   2
   3   5  1239792.50 2621.52   1
   3  -5  1244959.60 2009.68   2
  -3  -5  1238579.40 1707.55   2
  -5   3 -1244745.60 2731.23   2
   3   5 -1239922.00 1559.90   2
   3   5 -1416378.30 965.133   2
  -3   5 -1421182.20 1521.09   2
  -5  -3 -1417609.40 1360.30   3
   3   5  1418288.30 1904.60   1
  -3   5  1421300.50 1967.63   1
   3  -5  1420030.10 1377.51   2
  -5   3 -1420196.90 1842.70   2
   5   3 -1419220.20 1695.77   2
  -3  -5  1419888.50 1508.15   1
  -3   5 -1422568.60 1871.40   1
   5   3  1417437.40 1842.04   1
   5  -3  1420865.60 1825.71   2
   5  -3 -1418264.30 2125.07   2
  -3   5 -16 4790.95 722.626   2
  -3   5  16 5351.37 969.621   1
   5  -3  16 5632.33  975.16   2
  -3  -5  16 5845.91 906.734   1
   5   3 -16 4996.14 888.895   2
  -5   3 -16 4866.31 906.479   2
   3   5 -16 4180.61 489.194   2
   5   3  16 4504.94 941.435   1
   3   5  16 5075.30 1016.12   1
   3   5  18 6551.89 1169.82   1
   3   5 -18 5329.04 571.835   2
  -3   5 -18 6675.53 844.854   2
  -3  -5  18 6178.20 939.766   1
   3  -5  18 7305.89 1162.73   1
  -3   5  18 5894.86 1088.24   1
  -5   3 -18 5958.54 994.504   2
   5   3 -18 6764.63 1059.64   2
   5   3  18 4531.15 959.006   1
  -3   5  2013839.30 1662.04   1
  -3   5 -2012252.40 1147.66   2
  -3  -5  2013467.60 1443.42   1
  -5  -3  2011774.70 1364.26   1
   3  -5  2014405.90 1655.47   1
   3   5  2011858.30 1601.40   1
   5   3 -2011739.70 1405.54   2
   3   5 -2010034.40 828.758   2
   5   3  2010696.10 1511.00   1
   3  -5  2237918.00 2650.62   1
  -3   5  2235872.20 2659.58   1
  -5  -3  2233372.80 2356.33   1
  -3  -5  2236228.40 2457.75   1
   3   5 -2230020.50 1469.14   2
   5   3  2230344.00 2553.08   1
   3   5  2232655.10 2608.75   1
  -5   3  2236004.50 2723.79   1
   5   3 -2233922.70 2392.80   2
  -3   5 -2235777.60 1949.26   2
   3   5  24 1031.80 493.407   1
  -3  -5  24 1003.92 458.602   1
   3   5 -24 722.836 274.398   2
  -3   5 -24  762.08  263.35   2
   3  -5  24 1208.00 533.198   1
  -3   5  24 1190.10 537.726   1
   5   3  24 1161.08 543.131   1
  -5   3  24 1426.71 486.954   1
  -5  -3  24 1193.73 391.101   1
   5   3 -24 340.811 264.476   2
   5  -3  26 3391.10 842.014   1
  -5  -3  26 3979.17 816.749   1
  -3  -5  26 5145.65  984.23   1
   3   5  26 3132.20 844.009   1
   5   3  26 3959.33 954.231   1
  -5   3  26 4356.42 958.464   1
   3  -5  26 3840.87 877.184   1
  -3   5  26 4535.24 963.503   1
   5   3 -26 3884.19 840.472   2
   3   5 -26 3426.03 538.573   2
  -5  -3  28-94.9702 300.188   1
  -5   3  28-15.0161 290.682   1
   5  -3  28-149.082 333.401   1
  -3   5  28 59.2563 273.622   1
  -3  -5  28-119.981 339.598   1
   5   3  28-186.304 407.693   1
   3  -5  28-45.2289 226.643   1
   3   5  28-382.445  339.92   1
   5   3 -28 -153.25 335.646   2
  -3   5  30-5.17725 257.975   1
  -3  -5  30-335.426 512.749   1
   3  -5  30-144.244 297.474   1
   3   5  30-57.2424 257.432   1
   5   3 -30-175.341 402.826   2
   5   3  30-207.535 354.375   1
  -5  -3  30-82.5022 250.564   1
   5  -3  30 -20.801 208.496   1
  -5   3  30-309.686 363.362   1
  -3  -5  32 4380.02 953.346   1
   5  -3  32 2953.13 783.124   1
   5   3  32 3656.66 879.278   1
  -5   3  32 3325.37 808.734   1
  -3   5  32 2847.79 765.794   1
  -5  -3  32 2864.20 747.564   1
   3  -5  32 3344.66 829.791   1
   3   5  32 2447.25 749.399   1
   5  -3  34 746.149 426.796   1
  -5   3  34 1205.96 554.692   1
   3   5  34 1034.05 512.672   1
  -3  -5  34  979.21 501.547   1
   5  -3 -34 1282.12 665.177   2
  -5  -3  34 1141.08 490.455   1
   5   3  34 370.739 362.386   1
   3  -5  34 1106.99 510.736   1
  -3   5  34 1018.49 473.791   1
  -3   5  36 6041.27 1096.63   1
  -5  -3  36 6489.81 1102.18   1
  -3  -5  36 7382.28 1200.66   1
   3   5  36 6757.48 1181.76   1
   3  -5  36 6032.77 1105.24   1
   5   3  36 5440.47 1051.91   1
   5  -3 -36 6990.91 1391.40   2
  -5   3  36 5567.05 1060.17   1
   5  -3  36 5535.03 1065.32   1
  -3  -5  38 1175.99 526.768   1
   5  -3  38 1309.84 508.139   1
   3   5  38 1639.79 572.576   1
  -5   3  38 940.987  465.40   1
   5  -3 -38 1156.39  522.36   2
  -5  -3  38 1004.19 448.592   1
   3  -5  38 1634.76 598.051   1
   5   3  38 1168.36 539.769   1
  -3   5  38 1679.52 593.733   1
  -3  -5  40  132.29 229.169   1
  -5  -3  40 52.6347  204.33   1
  -3   5  40 190.524 201.118   1
   3  -5  40 68.2193 171.536   1
   5   3  40 328.056 282.858   1
  -5   3  40-156.667 259.474   1
   3   5  40 93.2421 177.357   1
  -5   3  42-159.206 267.128   1
   5   3  42-63.9383 228.341   1
  -3  -5  42-231.313 331.643   1
  -3   5  42-73.3271 264.098   1
  -5  -3  42-76.3056 213.995   1
   3  -5  42-220.835 299.587   1
   3   5  42-158.863 261.076   1
  -3  -5  44-156.056 261.312   1
  -5  -3  44 96.9917 138.451   1
   3  -5  44-172.343 276.698   1
  -5   4  -1 78.2471 312.692   3
  -4  -5   1 14.5942  257.31   2
   5  -4  -1 442.175 439.094   3
  -5  -4  -1 466.736 403.426   2
  -5   4   1 -44.636 249.492   2
   5   4   1 287.545 286.026   2
  -4  -5  -1 404.715 332.496   2
   4   5  -1 55.6706 272.553   2
   5   4  -1 71.5566 289.093   2
  -4   5  -1 278.746 354.914   3
  -5  -4   1 262.961 314.114   2
  -5   4  -1 171.671 289.694   2
   4  -5   1 705.455 448.289   2
   4  -5  -1 -107.49 397.915   2
   5  -4  -1  156.89 298.471   2
  -4   5   1 328.066 380.379   3
   5  -4   1 494.554  460.65   2
  -4  -5  -318928.00 1538.29   1
   4  -5  -318377.50 1616.32   3
   5   4   318301.10 1827.43   2
   5  -4   318734.90 1834.19   2
   4  -5   318519.80 1785.84   2
   5  -4  -316929.40 1617.91   3
   4   5  -317428.00 1531.19   2
  -4   5  -322221.50 2017.32   2
   5  -4  -320116.40 2069.11   2
  -5  -4  -319547.60 1874.62   2
   4  -5  -318533.70 1960.91   2
  -4  -5   318586.00 1602.38   2
  -5   4  -317973.10 1851.91   2
  -5  -4   317409.30 1597.89   2
  -4  -5  -318576.00 1877.80   2
  -5   4  -317514.50 1632.25   3
   5   4  -317632.80 1641.56   2
   5   4  -5 8893.04 1161.67   2
  -5  -4   5 9261.17 1161.62   2
  -4  -5   5 9131.64 1062.08   2
   5  -4  -5 8278.88 1095.70   3
   4  -5  -5 9753.83 1154.36   3
   5  -4   5 9738.83 1294.72   2
  -5  -4  -5 7718.43 1093.07   1
   4  -5   5 8232.80 1099.01   2
   4   5  -5 9517.58 1100.05   2
  -5   4  -5 9958.96 1376.06   2
  -4   5  -5 8820.68 1212.30   2
   5  -4  -5 9622.26 1484.99   2
   5   4   510259.30 1399.48   2
  -4  -5  -5 9360.84 1155.12   1
  -5   4  -5 9037.85 1234.95   3
  -5   4  -7100507.0 4240.91   2
   5  -4   7100062.0 3942.58   2
   5  -4  -798339.40 4802.59   2
   5   4   7102941.0 3049.06   3
   4   5  -7101119.0 3391.04   2
  -4  -5  -794876.90 3746.06   1
  -5  -4  -796474.30 3869.48   1
   4   5   799275.70 2403.29   3
  -5  -4   795667.20 3724.37   2
  -4   5  -7107094.0 4161.02   2
   4  -5  -798422.20 3616.37   3
   5   4  -795841.10 3611.55   2
  -4  -5   797810.40 3344.15   2
   4  -5   7104444.0 3812.01   2
   5  -4   936806.10 2328.04   2
   4   5   936691.90 2460.49   1
   4  -5   935601.20 2142.05   2
  -5  -4   933551.70 2246.60   2
  -5   4  -938002.40 2590.01   2
   4   5  -935907.10 1941.21   2
  -4   5  -937833.40 2412.21   2
   5  -4  -934168.20 2942.13   2
   5   4  -934360.20 2141.46   2
  -4  -5   932965.50 1923.73   2
  -4   5 -1138014.30 2384.35   2
  -5  -4  1135124.60 2346.29   2
  -4  -5  1134023.60 1936.70   2
   4   5  1135056.90 2505.99   1
   5  -4  1136652.90 2290.73   2
   4   5 -1137088.50 1888.46   2
   5  -4 -1135772.90 2946.86   2
  -5   4 -1137674.00 2536.38   2
   4  -5  1136879.90 2108.87   2
  -4   5 -1137625.60 2383.23   1
   5   4 -1133731.50 2103.15   2
   4   5 -13 103.528  178.00   2
  -4  -5  13 312.944 258.711   2
  -4  -5 -13 290.069 221.459   3
  -4   5 -13-247.882 409.499   2
   4  -5  13 253.773 279.365   2
  -5  -4 -13 231.512 250.439   3
   5   4 -13-170.218 324.855   2
  -5   4 -13 212.888 282.771   2
   4   5  13 64.1445 279.245   1
   5   4  13 64.3513 247.457   1
  -5  -4  13-24.8216 269.947   2
   5  -4  13 160.656 294.849   2
   4   5  15 113.594 308.198   1
   4  -5  15  485.10 300.621   2
  -4  -5 -15 0.66556 278.824   3
  -4   5 -15 367.417 270.308   2
   5  -4  15 403.258 325.886   2
   5   4 -15  748.88  350.05   2
   5   4  15 351.416 323.065   1
  -5   4 -15 178.484 280.919   2
  -5  -4 -15  687.99 373.083   3
   4   5 -15  668.35 281.528   2
  -4   5  17 5873.78 1122.63   1
   4   5  17 6429.89 1178.88   1
   5   4  17 5489.85 1084.68   1
  -5   4 -17 7366.15 1103.33   2
   5   4 -17 5947.56 918.209   2
  -4  -5  17 7289.78 988.415   1
  -4   5 -17 6733.38 941.631   2
   4  -5  17 7051.89 931.202   2
   5  -4  17 7229.42 1077.94   2
   4   5 -17 6424.08  754.57   2
  -5   4 -19 7693.26 1091.43   2
   5   4  19 6012.98 1104.27   1
   4   5 -19 8120.87 847.393   2
   4   5  19 7047.76 1288.74   1
  -4   5  19 9741.14 1395.02   1
  -4  -5  19 8987.26 1139.12   1
  -4   5 -19 9467.95 1125.04   2
   5   4 -19 7787.77 1013.89   2
   4   5 -2131646.10 1697.72   2
  -4   5  2133790.10 2609.09   1
  -4   5 -2133712.00 2104.09   2
  -4  -5  2133163.90 2245.14   1
   4   5  2130296.80 2484.56   1
  -5   4  2134038.30 2680.11   1
   5   4 -2131621.90 2095.61   2
  -5  -4  2131568.60 2207.62   1
   5   4  2130595.10 2542.67   1
  -5   4 -2129829.70 2180.90   2
   5   4  23 6408.59 1207.42   1
  -4   5  23 8561.71 1348.13   1
   4   5  23 7612.95 1312.21   1
  -4   5 -23 9174.81 1110.22   2
   4   5 -23 7754.04 868.449   2
  -4  -5  23 9558.26 1268.75   1
   5   4 -23 7928.88 1080.72   2
  -5   4  23 8026.95 1299.62   1
  -5  -4  23 7222.74 1097.30   1
   4   5  25 1246.15 525.224   1
   5   4 -25 3171.10 697.184   2
   5   4  25 2628.20 792.993   1
  -4   5  25 2448.92 693.993   1
  -5   4  25 2163.12 693.615   1
   4   5 -25 2327.88 482.756   2
  -4  -5  25 3392.16 765.515   1
  -5  -4  25 2748.20 685.637   1
   4   5  27 931.722 441.726   1
   5   4 -27 897.903 400.566   2
   4  -5  27  350.09 302.835   1
  -5  -4  27  847.13 442.403   1
  -5   4  27 782.742 397.048   1
   5   4  27 1015.69 502.618   1
  -4  -5  27 1641.71 584.381   1
  -4   5  27 809.923 406.754   1
   5   4  29-180.392 353.133   1
   4  -5  29-512.807 434.101   1
   4   5  29-817.954 446.772   1
  -4   5  29  41.858 265.962   1
  -5   4  29-284.423 386.734   1
  -5  -4  29-67.4473 266.279   1
  -4  -5  29-160.912 384.734   1
  -5  -4  31 370.592  298.46   1
   4   5  31 429.553 409.001   1
  -5   4  31 489.713 312.018   1
  -4  -5  31 185.423 224.791   1
  -4   5  31 237.518 304.459   1
   5   4  31 276.951 305.242   1
   4  -5  31 313.753  286.69   1
  -4  -5  33 1633.61 561.883   1
  -4   5  33 1283.25 528.719   1
   4  -5  33 1308.35 536.697   1
   4   5  33 1772.27 617.025   1
  -5   4  33 1385.09 548.784   1
   5   4  33 1445.22 585.259   1
  -5  -4  33 1987.47 642.354   1
  -5   4  35 3729.90 898.638   1
  -5  -4  35 4100.41 876.645   1
  -4  -5  35 4268.38 901.141   1
   5   4  35 3067.85 810.283   1
   4  -5  35 2827.80 769.285   1
  -4   5  35 3850.60  915.68   1
   4   5  35 3892.98 904.136   1
  -4  -5  37 3501.10 833.229   1
   4   5  37 3437.46 840.656   1
   4  -5  37 2870.69 768.919   1
  -5   4  37 2969.23 777.201   1
   5  -4 -37 3323.39 925.122   2
  -5  -4  37 3298.66 787.575   1
  -4   5  37 3157.47 808.938   1
   5   4  37 2836.40 778.734   1
   4   5  39 448.869 314.237   1
  -5  -4  39 672.362 360.242   1
  -4  -5  39 1013.51 473.585   1
  -5   4  39 938.507  453.53   1
   5   4  39 497.808 385.339   1
  -4   5  39  684.30 384.591   1
   5  -4 -39 96.8481 375.279   2
  -5  -4  41 19.3641 167.872   1
  -4   5  41-70.6977 201.439   1
   4   5  41-18.6565 151.539   1
  -5   4  41-55.6557 254.103   1
   5   4  41-10.3218 171.595   1
  -4  -5  41 112.548 162.155   1
  -5  -4  43-193.089 225.159   1
  -4  -5  43-52.5397 207.637   1
  -5  -4  45  5.8508 128.994   1
   5  -5   090875.70 4303.37   2
  -5  -5   091055.20 3955.38   2
  -5   5   093324.20 3656.24   3
   5   5   092501.30 3931.04   2
  -5  -5   221384.20 1863.05   2
  -5   5  -222385.90 1857.89   3
   5  -5   220760.00 2013.45   2
   5  -5  -221840.30 2182.19   2
   5   5   222045.10 1970.01   2
   5   5  -222609.00 1934.34   2
  -5   5  -220960.40 2121.89   2
  -5  -5  -222779.70 2072.62   2
   5  -5  -223228.10 1945.08   3
   5  -5   4 3169.75 784.895   2
  -5  -5  -4 3304.68  756.94   1
  -5   5  -4 4045.16  950.66   2
  -5  -5   4 2620.82 661.761   2
   5  -5  -4 3207.66 759.062   3
  -5   5  -4 3718.04 844.919   3
   5  -5  -4 3887.15 978.746   2
   5   5  -4 3457.93 791.491   2
   5  -5  -636950.60 2411.10   3
  -5  -5  -633861.60 2308.67   1
   5  -5  -637478.80 3044.44   2
   5   5  -639429.60 2410.81   2
   5  -5   639118.10 2576.01   2
  -5  -5   636246.70 2282.30   2
  -5   5  -636169.50 2655.02   2
   5   5   857454.00 2181.18   3
   5   5  -852371.20 2667.78   2
   5  -5   854570.50 2931.83   2
   5  -5  -850450.20 3508.09   2
  -5   5  -856592.80 3229.04   2
  -5  -5   850127.70 2662.54   2
  -5   5 -10 6665.27 1104.90   2
  -5  -5  10 6047.63 938.433   2
   5   5 -10 6975.35  985.68   2
   5  -5  10 7056.43 1041.25   2
   5  -5  1210653.80 1238.75   2
  -5  -5  12 9072.70 1154.57   2
   5   5  12 8623.27 1252.86   1
   5   5 -12 9348.76 1057.89   2
  -5   5 -1210070.50 1324.85   2
  -5  -5  1430066.10 2036.70   2
   5   5  1429896.90 2479.27   1
  -5   5 -1432070.70 2341.10   2
  -5  -5 -1432448.50 1716.31   3
   5  -5  1431710.60 2122.71   2
   5   5 -1428532.20 1813.08   2
  -5   5 -16 3682.63 777.102   2
   5   5 -16 3348.13 625.176   2
  -5  -5 -16 3652.74 617.086   3
   5   5  16 3914.90 938.453   1
   5  -5  16 2730.64 641.952   2
   5  -5  18-408.778 412.655   2
  -5   5 -18 -73.124  340.41   2
  -5  -5 -18-448.011 407.714   3
   5   5  18-32.9976 269.392   1
   5   5 -18-263.347 426.424   2
   5   5 -2010307.00 1113.07   2
  -5   5 -20 9682.81 1246.65   2
  -5   5  20 9586.27 1453.08   1
   5   5  20 8459.19 1366.26   1
  -5  -5  20 8689.17 1104.12   1
  -5   5 -22 9372.56 1208.83   2
   5   5  22 8397.06 1386.38   1
  -5   5  22 8714.49 1372.62   1
   5   5 -22 8593.03 970.536   2
  -5  -5  22 8968.48 1186.65   1
   5   5  24-104.773 325.672   1
  -5   5  24 183.815 223.728   1
   5   5 -24 168.209 218.198   2
  -5  -5  24 227.865 182.858   1
   5   5 -26 90.4147 212.379   2
  -5   5  26 60.3755 280.813   1
   5   5  26 283.541 268.907   1
  -5  -5  26 388.686 283.147   1
   5   5  28-42.2058 294.829   1
  -5  -5  28-153.964 265.613   1
  -5   5  28-398.899 339.171   1
  -5  -5  30  304.90 187.682   1
  -5   5  30 419.636 278.029   1
   5   5  30-19.0147 232.538   1
  -5  -5  32-183.598 288.039   1
   5   5  32-255.302 294.777   1
  -5   5  32-86.8879  244.43   1
  -5   5  34 800.649 437.924   1
   5   5  34 220.767 291.042   1
  -5  -5  34 416.453 325.693   1
  -5   5  36  995.98 505.216   1
  -5  -5  36 1240.56  471.32   1
   5   5  36 1099.67 514.123   1
  -5   5  38 1131.04 479.493   1
   5   5  38 794.867 437.141   1
  -5  -5  38 1105.65 453.179   1
   5  -5 -40-889.532 705.782   2
  -5   5  40-638.235 380.127   1
  -5  -5  40-323.338 296.131   1
   5   5  40-97.0585 252.362   1
  -5  -5  42-431.137 298.631   1
  -5  -5  44  126.29 193.436   1
   6   0   0228044.0 6199.74   2
  -6   0   0229309.0 6545.87   2
   6   0   212176.20 1435.87   2
  -6   0  -211080.20 1406.78   2
   6   0   213400.80 1393.42   3
   0   6   210310.00 858.004   1
  -6   0   2 9428.29 1337.56   2
   6   0  -212463.00 1494.74   2
   6   0  -411170.10 1416.75   2
   6   0   410101.20 1177.83   3
  -6   0   410738.10 1464.89   2
   6   0   410912.80 1351.54   2
  -6   0  -410997.40 1431.81   2
   0   6   414189.70 1109.44   1
  -6   0   6 1173.91 533.042   2
  -6   0  -6  907.98 455.217   3
  -6   0  -6 1104.05 436.043   2
   6   0  -6 1104.68 509.266   2
   0   6   6 1129.88 412.902   1
   6   0   6 620.793 306.537   2
  -6   0  -8 8070.10 1095.37   3
  -6   0   8 6510.78 1208.39   2
   0   6   8 6075.57 906.389   1
   6   0  -8 5880.98 1085.45   2
   6   0   8 6965.62 1102.89   2
   6   0 -1068193.90 3684.62   2
   0  -6  1072407.10 2320.53   1
   6   0  1074306.30 3647.94   2
  -6   0 -1073960.60 3164.79   3
   0   6  1072890.10 3234.11   1
   0  -6 -1068097.90 1670.24   3
   0   6  1211498.70 1356.37   1
   6   0  12 9281.53 1328.68   2
   6   0 -1210268.90 1469.63   2
  -6   0 -12 8605.91 1104.91   3
   0  -6  1211629.10 1047.86   1
   0   6  14102968.0 4214.15   1
   0  -6  1499823.90 3305.05   1
   6   0 -1497714.10 4665.34   2
   6   0  1498150.90 4336.22   2
   0   6  1627416.60 2254.00   1
   0  -6  1628732.00 1906.61   1
   6   0 -1625398.60 2422.04   2
   0  -6  1812940.10 1347.37   1
   0   6  1812902.10 1575.30   1
   6   0 -1812427.50 1711.02   2
   6   0 -2011145.20 1638.86   2
   0   6  2010866.00 1549.80   1
   0  -6  2010526.40 1271.44   1
   0   6  22  525.49 240.269   1
   6   0 -22 474.922 404.676   2
   0  -6  22  708.95 363.682   1
   6   0 -2411335.70 1669.41   2
   0   6  2412188.90 1624.04   1
  -6   0  2413213.10 1611.34   1
   0  -6  2412750.20 1484.35   1
   0  -6  26 1328.45 561.127   1
   6   0 -26  692.94 449.552   2
  -6   0  26 1181.59 416.047   1
   0   6  26 1237.35 557.876   1
   6   0  26 404.628 319.009   1
   6   0 -2816210.50 2009.65   2
   0  -6  2816396.00 1735.25   1
  -6   0  2817374.80 1845.58   1
   6   0  2816562.70 1828.27   1
   0   6  2817034.50 1873.64   1
   0   6  30 8840.05 1357.56   1
   6   0  30 7788.17 1265.51   1
  -6   0  30 6778.04 1155.36   1
   0  -6  30 9513.71 1371.30   1
   6   0 -30 8325.19 1425.97   2
   0   6  32 1385.76 567.215   1
   0  -6  32 1785.14  641.98   1
   6   0 -32 1456.50 643.795   2
   6   0  32 1856.62  676.30   1
  -6   0  32 1628.88 567.577   1
  -6   0  34 3220.94 771.573   1
   0   6  34 2955.75 794.482   1
   0  -6  34 4249.12 935.677   1
   6   0 -34 3086.22 890.418   2
   6   0  34 2593.25 722.758   1
   0   6  36 -109.03 287.438   1
   6   0  36 409.468 301.856   1
  -6   0  36 149.154 200.502   1
   0  -6  36 37.5356 232.872   1
  -6   0  38 1523.25 546.511   1
   6   0  38 1166.01 519.222   1
   0   6  38 1353.71 553.875   1
   0  -6  38 1346.46 543.827   1
   6   0  40 699.518 374.176   1
   0   6  40 1099.93 494.608   1
  -6   0  40 713.562 435.443   1
   0  -6  40 1262.30 511.276   1
  -6   0  42 2455.69 695.949   1
   0  -6  42 3505.88 862.279   1
   6   1  -157478.10 3073.89   2
   6  -1   157907.90 3192.46   2
  -6  -1  -152843.50 3093.85   2
  -6   1  -155350.80 3282.05   2
   6  -1  -154719.70 3136.01   2
  -6  -1   153770.60 3152.40   2
   6   1   154137.10 3008.25   2
   6  -1   156961.60 2926.95   3
   1   6   148484.30 1751.90   1
  -6   1   152941.80 3217.38   2
  -1  -6  -153097.30 1697.61   1
  -6   1  -326020.30 2230.40   2
   6   1   325707.80 1866.30   3
  -1  -6  -331925.80 1570.85   1
   1   6   327557.70 1583.07   1
   6  -1  -324233.20 2154.85   2
   6  -1   326059.50 2113.63   2
   6  -1   324805.30 1927.00   3
  -6  -1   325853.10 2208.54   2
   6   1   324279.20 2025.68   2
   6   1  -326372.40 2092.28   2
  -6   1   328190.70 2434.91   2
  -1   6   330359.60 1597.73   3
  -6  -1  -325695.70 2162.12   2
   1   6   5 2527.27 556.606   1
  -6  -1   5 1737.01 549.176   2
   6  -1   5 2379.44 689.308   2
   6   1  -5 2364.59 698.665   2
  -1  -6  -5 3068.19 552.346   1
   6   1   5 1217.96 386.578   2
  -6   1  -5 2132.10 596.938   3
   6  -1  -5 1571.94 492.748   2
  -6   1  -5 2637.97 713.518   2
  -6  -1  -5 2173.28  655.76   2
  -1   6  -5 1921.18 293.127   1
   6   1   5 1794.54 466.261   3
  -1   6   5 3137.86 575.552   1
  -6   1   5 2075.49 709.371   2
  -6   1  -7 7758.32 1226.87   2
  -6   1  -7 7486.41 1056.54   3
  -1   6  -7 7085.17 639.991   1
  -6   1   7 7033.80 1266.90   2
   6   1  -7 6936.54 1104.07   2
   1  -6   7 7684.32 854.898   2
   6  -1  -7 6647.40 1173.12   2
  -6  -1   7 7052.86 1212.87   2
   1   6   7 7629.30 983.143   1
   6   1   7 6768.15 1110.42   2
  -1   6   7 8354.30 1021.50   1
  -6  -1  -7 7636.75 1033.20   3
   6  -1   7 7195.78 1092.40   2
  -1  -6  -7 7862.91 942.007   1
   1  -6   9 3692.92 495.441   2
   6   1  -9 2822.17 700.502   2
  -6  -1  -9 3747.52 727.469   3
  -6  -1   9 4133.85 936.273   2
   6  -1   9 3517.50 781.088   2
  -1   6   9 4020.95  761.65   1
  -6   1  -9 4529.72 826.492   3
  -1  -6   9 3151.37 425.232   1
   6  -1  -9 4076.40 926.948   2
  -1   6  -9 3832.84 557.214   1
  -1  -6   9 2974.18 356.215   2
  -6   1  -9 3510.85 829.087   2
   1  -6  -9 4692.08 560.269   3
   6   1   9 4008.05 900.429   2
  -1  -6  -9 4352.56  767.90   1
   1   6   9 3825.28 746.365   1
  -1   6 -1179111.70 2668.88   1
   6   1  1178237.40 3883.49   2
   6  -1  1178192.50 3693.55   2
  -6  -1 -1177302.80 3199.96   3
  -6  -1  1178397.30 4137.88   2
  -1  -6  1177264.80 2372.32   1
   6  -1 -1175654.30 4110.28   2
   6   1 -1171815.00 3692.58   2
  -1   6  1181968.70 3476.76   1
   1   6  1181623.70 3576.11   1
   6   1 -1316147.20 1818.14   2
   1  -6  1315782.40 1394.47   1
   1   6  1316017.00 1697.04   1
  -1   6  1316028.60 1611.53   1
  -6  -1 -1316503.90 1488.19   3
  -1   6 -1314661.30 1236.91   1
   6  -1  1317803.50 1823.72   2
   6  -1 -1315192.40 1932.04   2
  -1  -6  1314287.50 1151.77   1
   6   1  1316596.60 1817.23   2
  -1  -6  1570507.40 2780.42   1
   6  -1  1570488.70 3644.86   2
   6   1 -1565008.60 3656.00   2
  -1   6  1567810.10 3436.47   1
   1   6  1572283.40 3620.83   1
   6  -1 -1568066.00 4038.78   2
   1  -6  1573697.10 3119.25   1
  -1   6 -1573324.50 2938.10   1
   6  -1 -17 8273.32 1411.92   2
   6   1 -17 7701.40 1293.54   2
   1  -6  17 8647.81 1133.05   1
  -1   6  17 7856.40 1221.85   1
  -1  -6  17 9174.64 1092.16   1
  -1   6 -17 9305.01 1126.89   1
   1   6  17 8511.63 1293.90   1
   1  -6  19 5382.63 944.482   1
   6  -1 -19 4751.94 1038.84   2
  -1  -6  19 4772.27 840.435   1
  -1   6  19 5183.13 1024.27   1
   6   1 -19 5386.25 1124.22   2
   1   6  19 4671.58 996.901   1
   6   1 -21 2539.30  791.02   2
  -1  -6  21 1704.92 553.453   1
   1   6  21 1694.62 562.946   1
   1  -6  21 2064.22 589.726   1
   6  -1 -21 1911.20 688.793   2
  -1   6  21 2040.10 652.888   1
   6  -1 -23-335.922 492.231   2
   1   6  23 236.295 248.564   1
   6   1  23 362.682 355.007   1
   6   1 -23 20.3288 252.847   2
  -1   6  23 333.582 282.624   1
  -1  -6  23 395.413 316.169   1
   1  -6  23 624.317 375.961   1
  -6  -1  23 363.887 277.612   1
  -6   1  23 268.646 233.121   1
   1  -6  2511925.80 1449.72   1
  -6   1  2511974.10 1554.29   1
  -6  -1  2511582.90 1463.51   1
  -1   6  2510320.70 1455.12   1
   6  -1 -2512539.50 1783.79   2
   6   1  25 9956.00 1494.77   1
   1   6  2511037.40 1518.65   1
  -1  -6  2512720.50 1515.43   1
   6   1 -2512097.20 1657.09   2
   6  -1 -27 173.453 428.277   2
  -1  -6  27 917.487 399.569   1
  -6   1  27 692.185 413.197   1
  -1   6  27 1034.19  508.86   1
   1  -6  27 1079.14 528.165   1
   6   1  27 859.204 513.063   1
   6   1 -27 1024.50  469.69   2
   1   6  27 912.146 504.826   1
  -6  -1  27 691.385 325.672   1
   6   1  2918214.90 1923.56   1
  -1  -6  2922600.50 2086.45   1
   6  -1 -2919770.10 2227.18   2
  -6  -1  2918953.30 1875.65   1
   6   1 -2920818.50 2165.27   2
   1  -6  2921314.30 1975.26   1
  -6   1  2920519.50 2027.98   1
   1   6  2919269.70 2041.65   1
  -1   6  2920498.80 2052.13   1
   1  -6  31 844.749 439.644   1
   1   6  31  771.86 445.309   1
   6   1  31 757.659 439.192   1
   6  -1 -31 313.888  383.91   2
   6   1 -31 998.425 512.177   2
  -1  -6  31  653.61 410.467   1
  -6   1  31 708.662 415.423   1
  -1   6  31 1083.25 499.817   1
  -6  -1  31 575.958 320.553   1
   6  -1  31  640.99 386.149   1
   1   6  33 2359.86 719.766   1
   6   1 -33 2149.11 691.268   2
  -1  -6  33 1970.83 652.571   1
   6   1  33 1048.23 508.079   1
  -6  -1  33 1806.42 593.829   1
  -6   1  33 1766.90 601.135   1
   6  -1 -33 1650.45 660.862   2
   6  -1  33 2294.06 690.663   1
  -1   6  33 1660.67 597.336   1
   1  -6  33 2497.77 714.386   1
   6  -1 -35-543.288 475.469   2
  -6  -1  35 62.7339 221.018   1
   1  -6  35 103.296 214.323   1
   6   1  35-155.606 259.789   1
  -1  -6  35 18.0017 199.096   1
  -6   1  35 25.9867 206.582   1
   1   6  35-11.5317  250.23   1
  -1   6  35-11.8602 265.567   1
  -1   6  37-408.448 317.824   1
  -6  -1  37-45.5952 235.063   1
   6   1  37-327.998 351.303   1
  -1  -6  37 83.8079  189.09   1
   1   6  37-149.954 271.233   1
  -6   1  37-119.233 284.362   1
   1  -6  37-43.3755 195.392   1
   6   1  39 1031.17 458.398   1
  -1  -6  39 1279.02 519.958   1
   1  -6  39 1117.16 496.901   1
  -1   6  39  814.76 449.673   1
  -6  -1  39 691.843 391.608   1
   1   6  39 770.919 415.464   1
  -6   1  39 1452.68 542.649   1
  -1   6  41 805.625 433.643   1
   1   6  41 644.445 362.687   1
  -1  -6  41 895.493 453.661   1
   1  -6  41 730.768 449.535   1
  -6  -1  41 497.686 325.086   1
   6   1  41 313.446 355.591   1
  -6   1  41 1053.75 460.607   1
   1  -6  43 2461.73 722.135   1
  -1  -6  43 2323.89 693.797   1
  -6  -1  43 2992.70 729.278   1
  -6   1  43 2464.94 679.861   1
  -6  -2   0 4833.66 978.491   2
   6  -2   0 5462.01 985.114   3
  -2  -6   0 7401.55 663.573   1
  -6   2   0 5904.03 1123.69   2
   6  -2   0 5883.14 1077.22   2
   6   2   0 5058.29 946.682   2
   6   2   216113.90 1683.99   2
  -2   6   220131.40 1471.52   3
   6  -2   217380.90 1798.36   2
   6  -2   216720.90 1642.46   3
   6  -2  -213928.20 1658.09   2
  -6  -2   216447.90 1717.63   2
   2   6   215155.90 1157.44   1
  -2  -6  -215944.40 1121.00   1
  -2  -6   213986.30 759.402   1
  -6   2  -216714.50 1853.25   2
  -6   2   216264.80 1881.61   2
   6   2  -218001.40 1736.85   2
  -6  -2  -216581.80 1743.03   2
  -6   2  -4 531.666 414.223   2
  -2  -6   4 344.698 270.549   2
   2   6   4 371.071 252.733   1
  -2  -6  -4  444.59 249.377   1
  -6   2  -4  221.48 362.511   3
   2  -6   4 452.934 291.372   2
   6  -2  -4-485.635 703.526   2
  -6   2   4 288.416 298.124   2
   6   2   4-190.626 512.484   2
  -2   6   4 33.4206 297.297   3
   6   2   4 614.256 375.812   3
  -6  -2  -4 397.221 278.334   2
   6  -2   4 202.531 355.971   2
   6   2  -4 262.703 276.901   2
  -6  -2   4 383.702 348.622   2
   2   6   6 646.537 360.755   1
   6   2   6 274.444 325.857   2
  -6   2  -6  235.31  245.22   2
   6   2  -6-302.193 509.045   2
   6   2   6 364.102 241.193   3
   2  -6   6 846.149 368.806   2
  -6   2  -6 329.655 347.442   3
  -6  -2   6 121.076 385.627   2
   6  -2   6 69.8605 353.706   2
  -2  -6  -6 509.158 278.389   1
  -2  -6   6  710.29 298.765   2
   6  -2  -6 222.108 393.795   2
   6  -2  -8 3700.12 948.828   2
  -6   2  -8 5217.86 1006.42   2
   6   2   8 5081.06 1054.73   2
  -2  -6  -8 5394.98 852.855   1
   6   2  -8 4950.90 975.548   2
  -6   2  -8 4959.47 855.631   3
  -2  -6   8 5213.51 489.071   1
   2  -6   8 4623.75 683.115   2
   2   6   8 4616.93 906.145   1
  -6  -2   8 5629.49 1086.94   2
  -2  -6   8 4408.18 563.624   2
   2  -6  -8 5528.38 752.904   3
  -2   6  -8 4757.50 664.379   1
   6  -2   8 4706.55 943.881   2
   6   2 -10 2427.11  671.95   2
  -6  -2  10 2296.91 658.109   2
  -2   6 -10 2697.55 556.416   1
  -6   2 -10 2819.90 698.995   2
  -2  -6  10 2271.26 356.086   2
   2   6  10 2301.85 638.907   1
   6   2  10 3391.81  884.36   2
  -2  -6  10 2389.49 397.259   1
  -2   6  10 1883.66 517.374   1
   2  -6  10 3817.05 558.776   2
   6  -2  10 2281.29 656.911   2
   6  -2 -10 2900.25 909.062   2
  -6  -2 -10 3211.65 698.536   3
  -6  -2 -1211862.60 1281.04   3
  -2   6  1212381.60 1400.12   1
   6   2 -1210582.80 1394.88   2
   6  -2 -1210672.80 1634.59   2
   6   2  1210317.10 1448.30   2
  -2   6 -1212201.70 1259.23   1
   2   6  1211587.80 1485.66   1
   2  -6  1210985.30 819.152   2
   6  -2  1211126.80 1418.26   2
  -2  -6  1211552.90  998.91   1
  -6  -2  1212169.30 1620.61   2
   2  -6  1418179.60 1023.39   2
  -2  -6  1422556.60 1542.05   1
  -6  -2 -1420827.90 1614.92   3
  -2   6 -1424383.00 1865.73   1
  -2   6  1421403.10 1907.41   1
   6  -2  1423108.90 2015.21   2
   6  -2 -1423916.30 2433.51   2
   2   6  1421985.40 2007.79   1
   6   2 -1420858.30 1965.20   2
  -2   6  1612197.60 1487.77   1
  -2   6 -1611787.50 1337.95   1
   2  -6  1611990.20 1403.09   1
  -2  -6  1612262.60 1239.24   1
   2   6  1610327.30 1491.51   1
   6   2 -1610299.50 1436.82   2
   6  -2 -1610218.20 1566.87   2
   6  -2  1612951.70 1577.90   2
   2   6  18-17.6044 276.182   1
  -2   6 -18 162.533 123.795   2
   6  -2  18-80.8258 343.739   2
  -2   6  18 63.2296 249.767   1
   2  -6  18 154.078 226.857   1
   6  -2 -18 373.012 390.222   2
   6   2 -18-58.5249  423.74   2
  -2  -6  18  36.236 248.941   1
   2   6  20-208.189  384.88   1
   2  -6  20 215.632 327.335   1
  -2  -6  20-85.8193 314.819   1
   6  -2 -20-527.356 686.711   2
   6   2 -20-116.318 424.774   2
  -2   6 -20 95.1569 107.778   2
  -2   6  20-281.609 406.418   1
   2  -6  22 3898.41 864.993   1
  -2  -6  22 3661.33 803.518   1
   6  -2 -22 2365.30 797.972   2
   2   6  22 2618.42 770.768   1
   6   2  22 2021.66 675.234   1
  -2   6 -22 2160.92 360.276   2
  -2   6  22 3473.48 858.956   1
   6   2 -22 1768.23 602.498   2
   6   2 -24 51.0315 323.552   2
   6   2  24-93.2728 275.813   1
  -6  -2  24 242.844 255.928   1
   2   6  24  366.48 319.195   1
  -2   6  24 389.935 325.186   1
  -6   2  24 399.563 229.049   1
  -2  -6  24 79.3283 262.738   1
   2  -6  24 158.686 226.168   1
   6  -2 -24 224.973 383.398   2
  -2   6 -24 235.359 128.971   2
  -2  -6  26 578.085 379.803   1
  -6  -2  26 148.542 213.011   1
   6  -2 -26  484.59 392.601   2
   6   2 -26 442.005 330.868   2
  -6   2  26 366.707 251.655   1
   2  -6  26 167.912 221.292   1
   6   2  26 650.203 383.696   1
   2   6  26 790.137 476.649   1
  -2   6  26 791.918 486.466   1
   2   6  28 6917.02 1244.88   1
  -2  -6  28 6669.96 1122.16   1
   6   2  28 6303.00 1195.30   1
   6  -2 -28 6597.37 1320.51   2
  -2   6  28 7357.72 1268.86   1
   2  -6  28 5989.02 1069.17   1
  -6   2  28 7609.71 1276.33   1
  -6  -2  28 7011.15 1138.01   1
   6   2 -28 7906.58 1300.89   2
   2  -6  30 1997.89 652.904   1
   6  -2 -30 1696.97 535.372   2
  -6   2  30 1915.22  648.52   1
   2   6  30 2426.49 717.655   1
   6   2 -30 2273.93 663.267   2
   6   2  30 1671.12 612.197   1
  -2  -6  30 2580.78 730.885   1
  -6  -2  30 2473.05 662.985   1
  -2   6  30 2238.51 667.836   1
   2  -6  32 212.837 249.108   1
  -2   6  32 304.502 305.297   1
   6  -2 -32-461.949 387.194   2
   6   2  32-367.801 373.638   1
   2   6  32 102.393 258.784   1
  -6   2  32-34.6825 321.172   1
  -6  -2  32-189.709 337.517   1
  -2  -6  32-225.441  335.43   1
  -2  -6  34-442.782 388.427   1
   6  -2 -34 12.5132 335.919   2
   2   6  34  33.205 224.872   1
  -2   6  34-36.8528 235.008   1
  -6   2  34-14.6326 177.203   1
   6   2  34-671.429 485.241   1
  -6  -2  34 43.9828 166.945   1
   2  -6  34 2.50309 216.233   1
  -2   6  36  600.87 366.289   1
   2   6  36 686.748 442.788   1
  -6  -2  36  633.72 340.803   1
   6   2  36 322.384  265.88   1
   2  -6  36 1220.35 505.745   1
  -6   2  36 521.231 372.886   1
  -2  -6  36 689.877 447.013   1
   6  -2 -36 981.884 522.413   2
  -6   2  38-374.953 385.613   1
   6   2  38-47.2877 184.776   1
   2   6  38-75.2075  214.03   1
  -2   6  38-107.375 241.639   1
   2  -6  38  8.5367 192.797   1
  -6  -2  38-263.497 342.235   1
  -2  -6  38 -47.932 207.427   1
   2   6  40 -184.48 169.295   1
   6   2  40 210.771 246.436   1
  -6   2  40-307.154 358.009   1
   2  -6  40  12.347 203.049   1
  -6  -2  40-59.5951 222.242   1
  -2  -6  40-20.6734 231.549   1
  -2   6  40-29.9582 246.245   1
  -2  -6  42  499.21 329.696   1
  -6  -2  42 887.975 426.806   1
   2  -6  42 610.959  419.65   1
   6   2  42 644.851 384.705   1
  -6   2  42 1042.73 478.545   1
   2  -6  44  106.30 193.325   1
  -6  -2  44  558.30 338.321   1
  -6  -3   1 642.301 486.917   2
  -6   3  -1 863.068 607.529   2
   6  -3  -1 26.6639 407.174   2
  -3  -6  -1 770.415 498.109   2
  -6  -3  -1 843.438 507.992   2
   6   3  -1 596.292 524.206   2
  -6   3   1 542.881 479.703   2
  -3   6   1 868.525 473.089   3
  -3  -6   1 509.655 443.621   2
  -3  -6   1 741.433  288.13   1
   6  -3  -1  582.60 467.659   3
  -3  -6  -1 549.948  283.19   1
   6  -3   1 394.314  501.07   2
   3  -6   1 76.2749  271.94   2
   6   3   1  887.81 536.161   2
  -6   3  -312873.90 1671.65   2
   6   3  -313357.30 1514.67   2
   6  -3   313332.30 1589.59   2
  -6   3  -312584.30 1426.58   3
  -3  -6   313846.40 1411.85   2
   3  -6   313839.00 1544.26   2
   6  -3  -312648.50 1640.34   2
  -6  -3   314121.00 1565.78   2
  -3  -6  -313526.40 1252.86   1
  -3   6   313071.40 1225.04   3
   6   3   312072.70 1529.91   2
   6  -3  -544566.20 3167.80   2
   6  -3   544717.80 2834.75   2
  -6  -3   544015.90 2773.54   2
  -6   3  -544086.10 2622.04   3
   6   3   545850.90 2386.38   3
  -3  -6  -548745.50 2434.38   1
   3   6   543867.00 2353.44   1
   6   3   542941.20 2928.27   2
   3  -6  -547992.20 2462.93   3
   3  -6   548163.70 2681.46   2
   6   3  -542710.80 2646.26   2
  -6   3  -546456.30 3055.66   2
  -3  -6   550148.20 2439.59   2
  -3  -6  -7 3852.55 737.042   1
   6  -3  -7 2709.35 751.127   2
   3  -6   7 2742.18 534.466   2
   3  -6  -7 4083.85 691.382   3
   6  -3   7 3808.14 814.719   2
  -6  -3   7 3515.92 812.543   2
   3   6   7 3677.64 773.095   1
   6   3   7 2808.71  779.02   2
  -3  -6   7 3412.47 581.619   2
   6   3   7 3572.31  632.92   3
   6   3  -7 3113.31 703.975   2
  -6   3  -7 3694.05 759.867   3
  -6   3  -7 3291.13 796.496   2
  -3  -6  -966850.60 3235.21   1
   3  -6  -962916.70 2710.73   3
  -3  -6   962994.70 2285.79   2
   6  -3   962542.80 3231.84   2
   6   3  -957795.40 3059.37   2
   3  -6   964750.80 2694.66   2
   6   3   959117.80 3407.18   2
  -3   6  -963140.60 2763.34   1
   3   6   963940.10 3161.56   1
  -6  -3   962489.10 3449.39   2
  -6   3  -962761.10 3491.18   2
   6  -3  -961601.10 3833.79   2
  -3   6 -11 8222.24 1018.45   2
   6  -3 -11 7179.27 1338.61   2
   6  -3  11 5967.72 1011.36   2
   6   3 -11 7827.69 1119.19   2
   3  -6  11 7305.32 832.954   2
  -6   3 -11 6591.57 1102.51   2
  -3  -6  11 6334.32  707.84   2
   3   6  11 6448.39 1096.07   1
  -3   6 -11 8498.38 1084.97   1
  -6  -3  11 7037.76 1181.82   2
  -6  -3 -11 7481.73 966.438   3
   6  -3  13 846.388  439.60   2
  -6  -3 -13 1036.13 413.193   3
   3  -6  13 1266.06 361.266   2
   6  -3 -13 832.133 578.337   2
  -6  -3  13 1208.68 571.896   2
  -3  -6  13  829.65 252.462   2
  -3  -6  13 963.219 321.474   1
   3   6  13 548.698 335.125   1
  -3   6 -13 1244.65 394.839   2
   6   3 -13 1367.75 497.924   2
  -3   6 -13 938.931 433.107   1
  -3   6  13 29.4278 563.655   1
  -3  -6 -15 1573.01 309.959   3
  -3   6  15 1365.17 472.893   1
   6  -3  15 2265.89 670.911   2
   6  -3 -15 1894.28 716.917   2
   3   6  15 1350.75 565.448   1
  -3   6 -15 2157.72 635.576   1
   6   3 -15 1989.53  613.28   2
  -3  -6  15 2439.64 551.905   1
  -6  -3 -15 2004.30 530.772   3
   3  -6  15 1501.88 382.383   2
  -3   6 -15 1885.04 476.198   2
  -6  -3 -17 5702.63 804.253   3
   3   6  17 6413.29 1150.85   1
   6  -3  17 7055.69 1133.81   2
  -3  -6  17 7804.20 1023.75   1
  -3   6 -17 7441.91 862.968   2
   6   3 -17 5933.30 1024.13   2
  -3   6  17 7249.00 1179.08   1
   6  -3 -17 6453.50 1272.15   2
  -3   6  1917507.60 1862.74   1
   6   3 -1917662.90 1780.23   2
  -3  -6  1918792.00 1642.62   1
  -3   6 -1918362.10 1333.42   2
   6   3  1912557.80 1640.57   1
   3   6  1916692.70 1853.72   1
   6  -3 -1917283.70 2134.90   2
   6  -3  1917542.70 1774.82   2
   6  -3 -21-231.248 569.825   2
   6   3  21-693.384 674.736   1
  -3  -6  21 308.637 280.424   1
   6   3 -21 235.114 286.413   2
  -3   6 -21-15.3264 185.863   2
   3   6  21  267.65 322.054   1
  -3   6  21 178.681 228.674   1
   3  -6  23 7889.17 1264.10   1
  -3   6  23 8331.14 1287.16   1
   3   6  23 6803.11 1208.60   1
   6   3  23 5591.03 1152.34   1
  -6  -3  23 6900.07 1073.51   1
  -6   3  23 8121.36 1318.93   1
  -3  -6  23 8494.39 1202.88   1
  -3   6 -23 7082.59 826.958   2
   6   3 -23 6522.53 1061.49   2
   6  -3 -23 8084.63 1476.34   2
   6   3 -25-192.608 354.151   2
  -3   6  25 20.7878 217.786   1
   3  -6  25-552.886 483.841   1
  -6   3  25-404.433 538.663   1
   3   6  25-38.5625 227.914   1
   6   3  25-267.343 405.614   1
  -3  -6  25 -137.58 299.156   1
  -6  -3  25-324.296 375.862   1
   6  -3 -25-535.856 534.551   2
  -6   3  27 2108.39 693.846   1
   6   3  27 1256.07 538.192   1
   6  -3 -27 2495.13 827.478   2
   3   6  27 1667.29 611.506   1
  -3   6  27 1505.86 572.397   1
   3  -6  27 1237.76 529.934   1
  -3  -6  27 1510.63 469.941   1
  -6  -3  27 2475.72 690.395   1
   6   3 -27 1632.38 572.179   2
   3   6  29 -370.31 399.485   1
  -6  -3  29-5.70913 270.161   1
  -6   3  29  -82.52 291.642   1
  -3   6  29-82.4168 302.281   1
   6  -3 -29 165.594  368.61   2
  -3  -6  29-427.862 542.846   1
   3  -6  29-492.999 489.369   1
   6   3  29 280.604 270.158   1
   6   3 -29-14.6549  258.32   2
  -3   6  31-186.665 356.322   1
   6   3  31-178.845 305.711   1
   3   6  31-45.6793  304.17   1
  -3  -6  31 252.159 285.923   1
   3  -6  31 104.032 244.195   1
   6  -3 -31-329.882 480.224   2
  -6  -3  31  107.38 220.882   1
  -6   3  31-256.192 373.865   1
   6  -3 -33 352.645 289.614   2
   3   6  33 193.248 186.092   1
  -3   6  33 94.9337 299.963   1
  -3  -6  33 471.407  287.91   1
  -6   3  33 227.906  227.58   1
   3  -6  33 255.172 239.082   1
   6   3  33 -137.60 440.577   1
  -6  -3  33 518.489 330.999   1
   6  -3 -35 531.051 489.364   2
  -3  -6  35 1226.71  547.34   1
   6   3  35 201.355  249.83   1
  -6  -3  35 608.428 350.776   1
  -6   3  35 391.035 336.255   1
  -3   6  35 946.435 483.047   1
   3   6  35 1129.93 518.914   1
   3  -6  35 1231.46 528.204   1
  -6  -3  37-48.3526 239.963   1
  -6   3  37 117.574 267.957   1
   6  -3 -37-150.175 430.535   2
   3   6  37 224.712 268.383   1
   6   3  37 67.1261 202.556   1
   3  -6  37 265.742 269.308   1
  -3   6  37 413.357 311.055   1
  -3  -6  37 996.644 493.301   1
  -3  -6  39 256.329 289.696   1
  -6   3  39 2.79489  278.49   1
  -6  -3  39-252.584 348.602   1
   6   3  39 243.228 264.492   1
  -3   6  39  112.67 224.469   1
   3   6  39 18.2307 159.607   1
   3  -6  39  120.39 239.243   1
  -6   3  41 82.4839 171.046   1
   3   6  41-253.508 315.336   1
  -3  -6  41 15.3296 215.378   1
   3  -6  41-173.428 258.466   1
  -3   6  41 8.00931 255.647   1
   6   3  41-107.642 233.762   1
  -6  -3  41 296.493 220.909   1
  -6  -3  43-20.4098 142.827   1
   4  -6   0 3979.38 919.637   2
   6   4   0 2486.79 686.542   2
  -4   6   0 3360.88 724.163   3
   6  -4   0 3264.52 826.809   2
  -6  -4   0 3200.92 773.987   2
  -4  -6   0 3112.42 752.708   2
   6   4  -223227.40 2035.56   2
  -4  -6   226093.80 2064.51   2
   6  -4  -224506.70 2349.84   2
   4  -6   224606.80 2166.36   2
  -4  -6  -224873.40 1712.45   1
   4  -6  -223605.80 2235.39   2
  -6   4  -223181.90 1922.68   3
  -6  -4   222362.10 1957.90   2
  -4   6  -224826.80 1977.11   3
  -4   6   222950.10 1734.52   3
   6  -4   224926.60 2234.38   2
   6   4   224118.00 2166.73   2
  -4  -6  -224316.20 2237.45   2
  -6   4  -223885.50 2288.14   2
  -4  -6   414742.00 1473.30   2
   6   4  -415787.20 1678.69   2
   4  -6  -414455.20 1479.73   3
  -4  -6  -412880.50 1354.17   1
   6   4   415793.70 1814.56   2
  -6   4  -414972.90 1585.04   3
   4  -6   414996.40 1659.94   2
  -6   4  -414927.40 1810.33   2
   6  -4  -413786.50 1819.11   2
   6  -4   413678.20 1621.16   2
  -6  -4   413989.80 1543.65   2
  -4  -6  -6 5594.75 933.501   1
   6   4   6 5841.34 1134.68   2
  -6  -4   6 5128.67 976.843   2
  -4  -6   6 5006.84 815.089   2
   6   4   6 6166.72 902.488   3
   4  -6  -6 5487.64 917.397   3
   6  -4   6 6041.39 1081.84   2
  -6   4  -6 5816.96 1039.94   3
  -6   4  -6 5069.00 1071.72   2
   6   4  -6 5508.75 996.586   2
   4  -6   6 3636.77 719.011   2
   6  -4  -6 5020.86 1137.93   2
   6  -4  -815579.20 1948.62   2
  -4  -6  -818601.70 1737.12   1
  -4   6  -819916.40 1874.64   2
   4  -6   817246.50 1586.01   2
   6   4   815981.70 1845.32   2
   6  -4   818301.60 1820.23   2
   6   4  -816529.80 1646.52   2
  -6   4  -817558.10 1898.30   2
   4   6   816239.90 1633.64   1
  -6  -4   816340.30 1718.09   2
   4   6  -816325.00 1363.98   2
  -4  -6   816251.80 1353.83   2
   4  -6  -816701.70 1554.24   3
   6   4   818955.70 1496.68   3
   6  -4  1020081.40 1845.16   2
   6  -4 -1019967.50 2255.60   2
  -4  -6  1020120.50 1489.37   2
  -6   4 -1020415.00 2045.81   2
  -4   6 -1020767.80 1759.64   1
   4   6  1017663.70 1851.12   1
  -6  -4  1019432.80 1877.13   2
   4  -6  1022530.80 1705.24   2
  -4   6 -1022572.20 1910.75   2
   4   6 -1021013.30 1463.30   2
   6   4 -1020251.50 1793.67   2
   4  -6  12 8248.81 991.467   2
  -4   6 -12 9338.91 1194.77   2
   4   6 -12 8048.19 839.717   2
  -6   4 -12 8112.40 1261.70   2
   6  -4  12 8598.09 1199.49   2
   4   6  12 7391.64 1207.15   1
  -4   6 -12 8277.15 1168.46   1
  -4  -6  12 8125.86 914.974   2
   6  -4 -12 8450.13 1492.80   2
   6   4 -12 7251.40 1063.05   2
  -6  -4  12 7819.57 1203.03   2
  -6  -4 -14 365.095 270.232   3
  -4  -6  14-42.3687 147.948   2
   4  -6  14 252.798 288.862   2
  -6  -4  14-239.733 374.776   2
   4   6  14-463.229 357.155   1
   6   4 -14-450.212 490.045   2
   4   6 -14-1.45895  135.34   2
  -6   4 -14-325.592 405.039   2
  -4   6 -14 266.626 272.908   2
   6  -4 -14-461.545 593.242   2
   6  -4  14 190.127 299.763   2
   6   4 -1610090.90 1278.92   2
  -6  -4 -16 9196.00 1033.44   3
  -4  -6  1611151.30 1140.30   1
   6  -4 -16 8970.04 1498.23   2
  -4  -6 -16 9369.55  789.45   3
  -4   6 -1610341.30 1170.65   2
   4   6  16 9070.29 1403.46   1
   4  -6  1610132.30 1086.26   2
   4   6 -16 7162.91 693.517   2
   6  -4  1610111.70 1338.00   2
   4   6 -18 3445.95 471.897   2
   4  -6  18 4391.39 712.473   2
   4   6  18 3772.01 960.408   1
  -4  -6  18 4134.90 755.611   1
   6  -4 -18 4286.42 1114.25   2
  -4  -6 -18 3201.72 509.245   3
  -4   6  18 4767.28 1002.64   1
  -4   6 -18 4460.88 774.812   2
   6  -4  18 3645.27 805.611   2
   6   4  18 2379.77 772.833   1
  -6  -4 -18 4581.08 760.637   3
   6   4 -18 3620.42  740.93   2
   6  -4 -20 3635.12 1037.93   2
  -4   6  20 3614.60 897.503   1
   4   6  20 3681.14 891.085   1
  -4   6 -20 1852.29 388.174   2
   6   4 -20 3043.83 709.789   2
  -4  -6  20 3700.17 752.785   1
   6   4  20 1846.77  628.28   1
   4   6 -20 2414.44 387.179   2
  -4   6  22 6357.56 1153.92   1
   6  -4 -22 6139.56 1303.02   2
  -4   6 -22 6154.29 882.573   2
   4   6  22 5378.19 1104.10   1
  -4  -6  22 6693.73 1013.82   1
   6   4  22 4297.88 1052.67   1
  -6  -4  22 5001.34 907.982   1
   4   6 -22 4384.36 509.665   2
   6   4 -22 5421.29 929.668   2
  -4  -6  24  622.76 358.968   1
   4   6 -24 485.197 183.612   2
   4   6  24 307.746 358.167   1
  -4   6  24 399.081 271.123   1
   6  -4 -24-459.359 680.197   2
  -6  -4  24 303.549 267.595   1
   6   4  24 253.258 240.104   1
  -6   4  24  250.85 280.671   1
   6   4 -24 666.492 341.681   2
   6  -4 -26-397.464 603.279   2
  -4  -6  26-100.256 301.299   1
   4   6  26-359.997 485.088   1
  -6   4  26 -146.61 304.575   1
  -6  -4  26-114.049 299.134   1
   6   4  26 21.8931  327.46   1
   6   4 -26-143.508 213.459   2
  -4   6  26 19.5351 316.543   1
  -4   6  28  554.26 312.824   1
  -4  -6  28-28.7948 346.167   1
   6  -4 -28-222.723 476.218   2
   4   6  28-65.4287 347.361   1
   6   4  28 113.835 238.845   1
  -6  -4  28 669.566 358.596   1
   6   4 -28 319.401 263.979   2
  -6   4  28 516.808 346.851   1
   4   6  30-325.858 371.499   1
  -6   4  30-216.887 339.395   1
  -4  -6  30-18.0585 361.638   1
  -4   6  30-84.6077 330.862   1
   6  -4 -30 -463.39 472.991   2
  -6  -4  30 203.443 221.319   1
   6   4  30-14.9481  267.57   1
   4   6  32-161.209 279.574   1
  -4   6  32-423.302 434.607   1
   6  -4 -32-127.878 257.635   2
  -4  -6  32 -359.99 369.019   1
  -6  -4  32-24.3198 228.916   1
   6   4  32-393.779 404.414   1
  -6   4  32-154.867  310.24   1
  -4   6  34  281.19 290.328   1
   4   6  34 630.012  416.25   1
   6  -4 -34 267.113 283.948   2
  -6  -4  34 537.203 316.256   1
   6   4  34 78.6641 249.963   1
  -4  -6  34 654.881 389.529   1
  -6   4  34 150.529 211.551   1
  -4   6  36 1229.02 505.706   1
   6  -4 -36 718.195 379.393   2
  -6  -4  36 1108.84 434.809   1
   6   4  36 604.886 361.375   1
  -4  -6  36 1279.78 520.092   1
  -6   4  36 1054.33  470.58   1
   4   6  36 1398.76 552.972   1
   4   6  38 118.573 216.547   1
   6   4  38-185.625  291.91   1
  -6   4  38 -154.82 342.455   1
  -6  -4  38-170.605 311.333   1
  -4  -6  38-1.85765 178.737   1
  -4   6  38 23.9319 236.627   1
  -6   4  40-413.203 378.442   1
  -4   6  40 67.0375  245.45   1
  -6  -4  40-173.806 246.293   1
  -4  -6  40-52.6092 198.741   1
   4   6  40-243.647 294.422   1
   6   4  40-179.494  245.67   1
  -4  -6  42-451.426 364.939   1
  -6  -4  42 470.059 303.195   1
  -6  -4  44 -275.68  236.86   1
  -5   6  -112498.90 1434.78   3
   6  -5   114440.90 1764.90   2
   6   5  -112267.00 1564.73   2
  -5   6   111748.30 1343.71   3
  -5  -6   113945.50 1606.30   2
   5  -6   115684.70 1843.32   2
  -6   5  -112952.20 1437.19   3
   6  -5  -115195.80 1854.68   2
   5  -6  -115156.10 1833.84   2
   6   5   114061.40 1702.56   2
  -6  -5   321036.30 1918.71   2
   6   5   321282.50 2077.67   2
  -5  -6  -320990.70 1796.49   1
   5  -6  -321349.50 1944.17   3
   6   5  -319022.30 1861.71   2
   6  -5  -322015.40 2291.51   2
   6  -5   320464.00 2059.88   2
   5  -6   322576.20 2115.59   2
   5   6  -319702.50 1783.80   2
  -5  -6   320673.30 1860.41   2
   5  -6  -319074.60 2079.12   2
  -5   6  -321996.80 1917.19   3
  -6   5  -320684.50 1888.79   3
   5  -6  -5 7199.10 1098.44   3
   5  -6   5 6447.47 1092.59   2
   5   6  -5 6845.36 1041.08   2
   6   5   5 8203.83 1320.76   2
  -6  -5   5 6041.00 1040.66   2
   5  -6  -5 6455.51 1259.88   2
   6  -5   5 7706.39 1219.74   2
  -5  -6   5 7317.79 1097.39   2
  -5  -6  -5 5170.64 928.269   1
   6   5  -5 7218.99 1123.59   2
   6  -5  -5 6789.73 1299.45   2
  -6   5  -5 6904.23 1143.82   3
  -5   6  -5 7233.65 1267.46   2
   6   5   7 166.104 242.546   3
   5  -6  -7-68.8432 405.517   2
   6  -5  -7-121.352 487.806   2
   5  -6  -7 111.358 338.807   3
  -6   5  -7 500.167 382.686   2
   6   5  -7 28.8402 371.096   2
   5   6   7-109.095 270.253   3
  -5  -6   7 65.9565 224.539   2
   5  -6   7 548.695 391.332   2
   5   6  -7 181.305 326.343   2
   6  -5   7-287.529 319.973   2
  -6   5  -7 890.317 587.628   3
  -6  -5   7 30.5968 303.376   2
  -5   6  -7 16.6453 402.544   2
   6  -5   914032.40 1579.28   2
   6   5  -914053.30 1480.41   2
  -6   5  -915157.70 1787.09   2
   5  -6   914849.30 1539.41   2
   6  -5  -913509.70 1842.71   2
  -6  -5   913294.90 1494.25   2
  -5   6  -916165.60 1764.93   2
   5  -6  -912510.80 1401.51   3
   5   6  -913358.90 1327.47   2
  -5  -6   913573.80 1397.40   2
   6  -5  11 2651.17 658.687   2
  -5   6 -11 3421.34 794.184   2
   5   6 -11 2526.05 572.985   2
  -6  -5  11 2234.81 596.133   2
   5  -6  11 3108.63 682.644   2
  -6   5 -11 2926.27  794.27   2
  -5  -6  11 2419.62 600.876   2
   6  -5 -11 1650.36 682.984   2
   6   5 -11 2183.02 594.945   2
   5  -6  1311961.00 1289.63   2
   6  -5  1312674.50 1424.43   2
   6   5 -1312062.50 1327.99   2
  -5   6 -1314806.40 1634.12   2
   6  -5 -1313229.60 1874.78   2
   5   6  1312976.90 1608.78   1
  -6   5 -1314079.10 1706.21   2
  -5  -6  1312495.90 1292.93   2
  -6  -5  1312031.80 1470.90   2
   5   6 -1311890.00 1144.11   2
   6  -5 -15 3445.82 983.679   2
  -5   6 -15 2947.01 711.557   2
  -5  -6  15 2978.19 580.639   2
   6  -5  15 3145.40 716.167   2
   5  -6  15 3289.44 685.286   2
   5   6  15 3226.02 876.091   1
  -6  -5  15 3132.72 680.835   2
  -6   5 -15 3540.26  821.63   2
   5   6 -15 3388.27 587.884   2
   6   5 -15 2355.59 586.615   2
   5  -6  17 7613.93 1055.80   2
  -5  -6 -17 6752.16 757.424   3
   6   5  17 5872.70 1111.13   1
  -5   6 -17 7477.20 1111.01   2
   6   5 -17 3944.41 685.664   2
   6  -5 -17 7338.61 1404.58   2
   6  -5  17 7354.68 1128.09   2
   5   6  17 6033.95 1234.78   1
  -6  -5 -17 8150.35  974.41   3
   5   6 -17 7675.76 860.383   2
   5   6 -19 1691.39 386.888   2
   6   5  19 1307.00 561.396   1
  -5   6  19 2676.75 794.457   1
   6   5 -19 1816.68 479.374   2
  -5   6 -19 767.654 422.719   2
  -5  -6  19 2202.63 528.401   1
   5   6  19 1845.69 683.001   1
   5  -6  19 2455.23 586.195   2
  -5  -6 -19 2636.06 522.072   3
   6  -5  19 2398.97 677.379   2
  -6  -5 -19 2026.67 504.582   3
  -6  -5 -21-273.714  332.12   3
   6   5  21-108.736 415.962   1
  -5  -6  21-202.447 358.622   1
  -5   6  21-117.715 323.977   1
   5   6 -21 4.13247 152.066   2
  -5   6 -21-610.857 495.795   2
   6   5 -21-665.564 511.732   2
  -5  -6 -21-817.712 433.745   3
   5   6  21-2.10441 327.584   1
   6   5 -23  121.80 207.017   2
  -6  -5  23-10.8095 258.758   1
  -5  -6  23 313.108 210.504   1
  -6  -5 -23-430.682 383.555   3
   5   6 -23 190.892 172.011   2
   5   6  23 92.4133 301.881   1
  -5   6  23 191.034 266.757   1
  -6   5  23  -19.24 373.164   1
   6   5  23-22.3914 278.723   1
  -5   6  25 118.107  234.47   1
  -6  -5  25 48.6696 156.406   1
   6   5 -25 380.934 264.014   2
   6   5  25 197.633 284.896   1
  -6   5  25 388.023 305.797   1
   5   6  25 33.7528 311.739   1
  -5  -6  25 65.4883 209.924   1
   5   6 -25-77.4014 185.152   2
   6   5  27 2224.63 747.904   1
  -5  -6  27 3198.38 716.195   1
  -6  -5  27 3598.51  759.80   1
   5   6  27 2518.72 772.996   1
  -5   6  27 3210.39 789.123   1
  -6   5  27 4167.64 944.702   1
   5   6  29 555.988  415.47   1
  -5  -6  29 801.869 357.159   1
   6   5  29 1263.16 569.007   1
  -5   6  29 836.512 390.384   1
  -6  -5  29 1376.80 503.724   1
  -6   5  29 1044.22  437.22   1
   6  -5 -31 1401.05 612.779   2
  -6   5  31 1903.20 670.551   1
  -5  -6  31 1286.54 402.648   1
   6   5  31 1664.78 619.621   1
  -5   6  31 1903.27  646.63   1
  -6  -5  31 2068.60 608.435   1
   5   6  31 1207.81 534.393   1
  -6   5  33 -258.61 288.694   1
  -6  -5  33 8.34149 199.129   1
   6  -5 -33 -569.85 524.856   2
   6   5  33 90.7062 185.383   1
  -5   6  33-286.698 293.317   1
   5   6  33 63.1262 206.116   1
  -5  -6  33-381.333 337.893   1
  -6  -5  35-77.3428 187.858   1
   5   6  35-106.821 233.496   1
   6  -5 -35-288.825 505.436   2
   6   5  35-43.3671 221.896   1
  -6   5  35-76.0263 265.493   1
  -5   6  35  -62.05 234.307   1
  -5  -6  35 173.944 232.502   1
  -6   5  37 -316.17 381.345   1
   6   5  37-121.833 272.897   1
  -5  -6  37 48.4272 186.527   1
   5   6  37 20.9543 167.623   1
  -6  -5  37 -184.66 283.663   1
  -5   6  37-29.5163 162.171   1
   6  -5 -39-647.989 666.765   2
  -6   5  39-357.401 332.391   1
   6   5  39-371.683 301.069   1
  -5  -6  39-137.054 203.896   1
   5   6  39-52.6207 196.346   1
  -6  -5  39-265.529 277.356   1
  -5   6  39-1.42071 170.629   1
  -6  -5  41 261.051 257.948   1
  -5  -6  41 112.911 163.503   1
  -6  -5  43 268.699 213.487   1
   6  -6   050707.40 3424.59   2
  -6   6   053956.40 2967.46   3
   6   6   055345.10 3259.42   2
  -6   6  -250716.70 2953.13   3
   6  -6   252144.30 3368.03   2
   6  -6  -250345.10 3471.72   2
   6   6  -249383.80 3047.79   2
   6   6  -4 8305.42 1304.91   2
  -6   6  -4 6551.58 1114.49   3
   6  -6   4 7456.04 1284.56   2
   6  -6  -4 7347.03 1414.44   2
   6   6  -6 8627.52 1266.16   2
   6  -6   6 8736.46 1316.27   2
  -6   6  -6 8262.23 1317.74   3
  -6  -6   6 7502.51 1171.70   2
   6  -6  -6 7788.60 1439.40   2
   6   6  -8 1303.55 561.921   2
   6   6   8 1365.21 461.319   3
   6  -6  -8 1344.85 673.157   2
  -6  -6   8 1791.80 648.797   2
   6  -6   8 1402.61 643.649   2
   6  -6 -10 7383.23 1421.70   2
   6  -6  10 7613.15 1173.03   2
  -6  -6  10 7419.88 1128.00   2
   6   6 -10 7832.01 1121.43   2
  -6   6 -10 8168.79 1334.80   2
   6  -6 -1218192.30 2198.75   2
  -6  -6  1219820.70 1791.40   2
   6  -6  1220093.70 1805.83   2
  -6   6 -1219896.10 2035.71   2
   6   6 -1220945.70 1716.48   2
   6  -6 -1417984.50 2219.20   2
  -6   6 -1420510.30 2042.25   2
  -6  -6  1419629.60 1782.08   2
   6  -6  1417896.60 1687.31   2
   6   6 -1420518.20 1647.40   2
  -6  -6  1620531.10 1763.97   2
  -6   6 -1625936.80 2271.13   2
   6  -6  1626165.30 2050.21   2
   6   6 -1624527.40 1741.09   2
   6   6 -18 247.555 291.866   2
   6  -6  18 67.2969 301.443   2
   6   6  18 591.832 429.609   1
  -6   6 -18-289.256 476.375   2
   6  -6  20 6949.02 1061.07   2
   6   6  20 6184.18 1196.82   1
   6   6 -20 6672.06 897.742   2
  -6   6 -20 7709.30 1190.19   2
  -6  -6 -20 8750.99 1009.83   3
   6   6 -22 668.157 309.181   2
  -6  -6  22  753.83 366.956   1
   6   6  22 518.939 417.954   1
  -6   6  22 1138.67 539.519   1
  -6  -6 -22 190.545 262.051   3
   6   6  24 6297.67 1217.13   1
  -6  -6  24 8612.01 1139.01   1
  -6   6  24 8962.53 1411.81   1
  -6  -6 -24 8706.72 971.252   3
   6   6 -24 7093.06  883.10   2
   6   6  26 1571.92 610.555   1
  -6  -6  26 1630.18  507.06   1
  -6   6  26 1862.77 663.311   1
  -6  -6 -26 418.084 320.439   3
  -6   6  2811060.20 1562.25   1
   6   6  28 8188.23 1357.41   1
  -6  -6  2811444.50 1356.83   1
   6   6  30 5150.42 1069.86   1
  -6   6  30 5091.81 1046.17   1
  -6  -6  30 6085.13 992.865   1
  -6   6  32  312.00 257.238   1
   6   6  32 540.652 384.851   1
  -6  -6  32 532.896 321.486   1
   6  -6 -34 1827.61 696.725   2
  -6  -6  34 2438.69 651.446   1
   6   6  34 1581.86 599.066   1
  -6   6  34 2077.34 668.272   1
  -6  -6  36 263.456 232.392   1
  -6   6  36 492.706 365.011   1
   6   6  36 99.9142 274.616   1
  -6  -6  38 586.976 306.598   1
  -6   6  38 592.878  353.79   1
   6  -6 -38-3.47232 360.878   2
   6   6  38  550.67  377.39   1
  -6   6  40 -26.604 179.975   1
   6  -6 -40-797.267 521.204   2
  -6  -6  40-368.966 288.588   1
   7   0  -184957.60 4015.01   2
   7   0   188774.80 4050.17   2
   0   7   183720.20 2272.46   1
   7   0  -3 5687.29 1148.23   2
   0   7   3 4295.81 603.168   1
   7   0   3 4751.83 1009.05   2
   0   7   545986.40 1641.09   3
   7   0  -538154.80 2749.20   2
   0   7   541580.40 2106.42   1
   7   0   539326.90 2696.77   2
  -7   0  -7 4563.12 783.463   3
   0   7   7 6896.65 912.228   1
   7   0   7 5295.09 1030.22   2
   7   0  -7 4550.56 963.081   2
   0   7   972136.30 3143.64   1
   7   0  -966990.90 3765.03   2
   7   0   969355.60 3633.97   2
  -7   0  -969522.80 3252.70   3
   7   0  1110189.90 1429.96   2
   7   0 -1111862.90 1643.96   2
  -7   0 -1112815.50 1441.37   3
   0   7  1111123.60 1385.16   1
   7   0  1388997.20 4244.37   2
   0   7  1384074.30 3765.98   1
   0  -7  1386803.00 2955.89   1
   7   0 -1379567.30 4224.37   2
   0  -7 -1377665.10 1927.50   3
  -7   0 -1381637.00 3458.02   3
  -7   0 -1532310.70 2222.63   3
   7   0 -1535896.90 2928.85   2
   0   7  1533517.60 2433.68   1
   0  -7  1535625.10 2028.52   1
   7   0  1531142.80 2551.71   2
   0   7  1733043.50 2489.40   1
   0  -7  1736497.40 2176.59   1
   7   0 -1734734.70 2887.88   2
   7   0  1731772.80 2540.61   2
   0  -7  1915270.60 1484.36   1
   7   0 -1916159.30 2003.32   2
   0   7  1913835.40 1725.83   1
   7   0 -21 892.841 623.151   2
   0  -7  21 355.517 268.805   1
   0   7  21 313.222 332.696   1
   0  -7  2310369.00 1305.84   1
   0   7  23 8790.10 1356.94   1
   7   0 -23 9862.78 1577.23   2
   7   0 -25 1641.99 710.184   2
   0  -7  25 1514.18 518.279   1
   0   7  25 1961.75  698.25   1
   0   7  2721901.60 2134.44   1
  -7   0  2723439.50 2186.52   1
   0  -7  2724979.20 2116.58   1
   7   0 -2723594.60 2425.42   2
   0  -7  29 7922.60 1203.58   1
  -7   0  29 6826.87 1175.03   1
   7   0 -29 6985.08 1327.43   2
   0   7  29 5521.72 1077.52   1
   0  -7  3113289.60 1570.97   1
  -7   0  3111459.00 1519.84   1
   7   0 -3113194.30 1808.63   2
   0   7  3110524.50 1469.28   1
   0   7  33 1228.47 539.003   1
   0  -7  33 814.211 419.235   1
  -7   0  33 1067.52 489.726   1
   7   0 -33 1167.31 579.275   2
  -7   0  35 874.296 443.997   1
   0  -7  35 520.321 376.765   1
   0   7  35 548.407  344.10   1
   0  -7  37 739.932 401.099   1
   0   7  37 516.605 350.349   1
  -7   0  37 414.844 298.888   1
  -7   0  39 1023.44 449.279   1
   0   7  39 1123.54 521.381   1
   0  -7  39 1245.18 533.395   1
   0   7  41 3262.53 831.188   1
  -7   0  41 3441.73 807.942   1
  -7   0  43 2726.16 704.065   1
   7   1   0 819.422 499.703   2
   7  -1   0 1921.76 821.586   2
   1   7   0 769.214 235.173   1
   7   1  -2100322.0 4267.11   2
   7   1   2102287.0 4341.54   2
   7   1   2104996.0 3940.89   3
   7  -1  -2106058.0 4622.13   2
  -1   7   294255.70 2778.73   1
   1   7   2106409.0 2948.13   1
   7  -1   2103538.0 4442.48   2
   7  -1  -4 2381.61 749.069   2
  -1   7   4 2364.71 475.829   3
   7   1   4 1789.31 574.502   2
   7   1  -4 1953.50 591.456   2
   1   7   4 2418.41 544.045   1
   7  -1   4 2089.90 692.663   2
  -1   7   4 2334.69 467.602   1
  -1  -7  -4 1651.70 497.117   1
   7   1   4 2543.18 678.724   3
  -1  -7  -6-4.26704 151.829   1
   1   7   6-99.6755 257.573   1
   7  -1  -6-113.371 350.808   2
   7   1  -6 263.539 295.487   2
  -7   1  -6-99.6469 320.339   3
   7  -1   6 51.5278 346.741   2
   1   7   6 96.3728 109.234   3
  -1   7  -6 61.4843 94.4054   1
   7   1   6-246.965 407.017   3
   7   1   6-584.975 545.504   2
  -1   7   6-23.5127 166.075   1
  -1   7   823482.10 1753.63   1
   1   7   825663.20 1854.96   1
  -1   7  -823601.80 1172.66   1
   7   1   823236.10 2156.34   2
  -1  -7  -824180.70 1736.47   1
   7  -1  -823373.30 2303.80   2
   1  -7   825915.00 1609.78   2
   7   1  -821968.20 2087.78   2
   7  -1   823257.20 2095.58   2
  -7  -1  -823096.70 1862.87   3
  -7   1  -823549.40 1960.38   3
   7  -1 -10 1049.81 544.828   2
   1  -7  10 1330.56 309.085   2
  -7  -1 -10 1204.57 434.834   3
  -7   1 -10 1635.35 570.488   3
   7   1  10 1184.31 439.387   2
  -1   7  10 964.005 408.496   1
  -1  -7  10 1256.57 256.196   2
   1   7  10 1038.17 442.573   1
   7   1 -10 812.468 444.099   2
  -1  -7  10 949.339 259.059   1
  -1   7 -10 1290.74 325.744   1
   7  -1  10 1663.93 563.307   2
   7  -1  1285757.70 4063.26   2
   7   1 -1291604.70 4335.57   2
  -1  -7  1293935.40 2705.21   1
   7  -1 -1294623.10 4775.69   2
  -1   7  1299093.70 3948.74   1
   1   7  12100717.0 4035.76   1
  -7   1 -1291353.10 3720.95   3
   7   1  1292145.20 4364.02   2
   1  -7 -1298086.60 2680.64   3
  -7  -1 -1290760.90 3631.25   3
  -1   7 -1297825.30 2864.39   1
   7   1  1413369.90 1703.74   2
  -7  -1 -1413073.00 1371.51   3
   7   1 -1412983.90 1682.75   2
  -1   7  1413122.20 1501.09   1
  -1  -7  1412271.20 1101.99   1
   7  -1 -1413364.80 1852.90   2
  -1   7 -1413034.30 1143.26   1
   1   7  1413378.60 1543.72   1
   7  -1  1412893.90 1615.94   2
   1   7  1641727.70 2805.59   1
  -1   7  1643150.60 2810.33   1
   1  -7  1646783.90 2589.53   1
  -7  -1 -1638322.40 2310.61   3
  -1  -7  1643181.00 2219.39   1
   7   1 -1639653.00 2928.41   2
   7  -1 -1644319.30 3302.22   2
   7  -1  1639565.00 2849.97   2
  -1   7 -1643329.30 2287.36   1
  -1   7 -1819183.90 1571.85   1
   7  -1 -1818035.30 2147.55   2
   7  -1  1818071.60 1936.20   2
   1  -7  1820469.20 1781.03   1
  -1  -7  1818903.10 1565.10   1
   1   7  1817716.30 1856.75   1
   7   1 -1818732.70 2035.06   2
  -1   7  1818900.10 1896.70   1
   7  -1 -20 176.352 327.878   2
   1   7  20 168.237 269.107   1
   7   1 -20-81.0366 308.769   2
   1  -7  20 9.71526 187.937   1
  -1   7  20-225.895 334.337   1
  -1  -7  20  141.69 216.866   1
   1   7  2212668.10 1613.18   1
   1  -7  2215348.70 1602.92   1
   7   1 -2213857.20 1797.08   2
  -1  -7  2215609.00 1552.04   1
  -1   7  2212135.30 1598.10   1
   7  -1 -2212612.50 1808.07   2
  -1   7  24 408.603 315.135   1
   7  -1 -24  288.48 303.178   2
   1   7  24 528.333 406.129   1
   1  -7  24 874.832 444.105   1
   7   1 -24 97.7021 523.981   2
  -1  -7  24 547.669 326.667   1
   1   7  2620210.60 2056.70   1
   7  -1 -2620026.60 2308.47   2
  -7   1  2621469.70 2171.29   1
   1  -7  2621657.90 1962.36   1
  -7  -1  2620007.30 2000.73   1
  -1  -7  2622997.90 1984.64   1
   7   1 -2619540.70 2130.11   2
  -1   7  2619760.20 2089.63   1
   1  -7  28 7928.41 1215.49   1
  -1  -7  28 7030.15 1147.65   1
   7  -1 -28 5642.92 1228.44   2
  -7  -1  28 6747.88 1148.30   1
  -7   1  28 7095.43 1272.08   1
  -1   7  28 6676.98 1226.73   1
   7   1 -28 7110.99 1301.82   2
   1   7  28 7334.26 1251.00   1
   7   1 -30 8086.43 1382.87   2
   7  -1 -30 7480.95 1425.40   2
   1  -7  30 7588.01 1193.79   1
  -1  -7  30 7090.98 1163.10   1
  -7  -1  30 7427.49 1204.73   1
   1   7  30 6141.80 1190.18   1
  -7   1  30 7830.88 1274.32   1
  -1   7  30 7023.06 1200.94   1
   7  -1 -32 6010.12 1244.54   2
  -1   7  32 6271.57 1150.23   1
   1  -7  32 6544.63 1120.62   1
   7   1 -32 6954.69 1256.11   2
   1   7  32 5426.71 1112.24   1
  -7  -1  32 5286.15 999.061   1
  -7   1  32 6065.21 1114.53   1
  -1  -7  32 7852.32 1225.31   1
   1   7  34 435.487 358.287   1
   7  -1 -34 371.309 384.795   2
  -1   7  34  548.24 361.403   1
  -7   1  34 195.247 215.417   1
   1  -7  34 470.801 354.728   1
  -7  -1  34 264.855 284.371   1
  -1  -7  34 439.906 306.177   1
   1   7  36 1794.97 593.526   1
  -7   1  36 2072.16 652.659   1
  -1  -7  36 1523.52 584.842   1
  -1   7  36 1289.75 528.338   1
   1  -7  36 2097.71  653.54   1
  -7  -1  36 1301.13 504.063   1
   1  -7  38 219.115 260.618   1
   1   7  38 8.01254  164.99   1
  -1   7  38-113.903 175.919   1
  -7  -1  38-299.694 333.175   1
  -1  -7  38-320.643 330.873   1
  -7   1  38-139.506 237.922   1
  -7   1  40 2516.01  698.27   1
  -1   7  40 2231.60  695.65   1
  -7  -1  40 2015.56  630.59   1
  -1  -7  40 2674.07 734.244   1
   1  -7  40 2036.08 656.956   1
   1   7  40 1887.19 616.699   1
  -7   1  42 2906.35 759.313   1
  -7  -1  42 2849.01  727.13   1
  -2  -7  -121695.10 1198.22   1
  -2  -7   120861.80 982.746   1
   7  -2   122286.20 2161.04   2
   7   2  -123126.30 2095.71   2
   7  -2  -123088.50 2228.49   2
   7   2   122932.50 2100.88   2
   7   2   3-569.046 626.533   2
   7   2  -3  661.68 504.751   2
   7  -2  -3 515.421 416.545   2
  -2   7   3 1257.39 470.631   3
   7  -2   3 1120.46 588.115   2
   2   7   3 644.314 322.395   1
  -2  -7  -3 792.978 312.202   1
   7  -2   538773.20 2700.92   2
   7   2   537935.20 2389.99   3
   2   7   536719.10 2114.18   1
   7  -2  -536618.50 2862.02   2
  -2  -7  -539310.90 2042.90   1
   7   2   537908.60 2737.18   2
   7   2  -536421.80 2586.76   2
  -7   2  -540636.10 2555.53   3
   2  -7   539773.70 2377.85   2
  -2  -7   543837.10 2334.21   2
   7   2  -740188.00 2722.75   2
  -2   7  -742337.40 1853.47   1
  -2  -7   744968.80 2124.93   2
  -7   2  -740830.20 2580.72   3
   2   7   747424.90 2540.89   1
   7  -2  -739192.60 2992.45   2
  -2  -7  -742130.00 2289.97   1
   2  -7   744966.40 2377.97   2
   7   2   739140.90 2813.53   2
   7  -2   740057.10 2726.63   2
   7   2   742663.00 2493.61   3
   7  -2   946546.60 2921.33   2
   2   7   946706.30 2676.96   1
  -2  -7   939888.60 1301.98   1
   2  -7  -950145.80 2221.79   3
   7   2  -943205.60 2830.01   2
  -2   7   945025.00 2619.38   1
  -2   7  -952975.80 2228.97   1
   2  -7   947943.70 2214.02   2
   7   2   941078.50 2907.50   2
   7  -2  -945121.20 3299.70   2
  -2  -7  -947191.60 2539.70   1
  -7   2  -943099.00 2645.63   3
  -2  -7   946089.80 1849.02   2
  -7  -2 -11-366.324 494.718   3
   7  -2  11-126.294 457.281   2
  -2   7  11-499.461 421.426   1
  -2   7 -11 219.089 246.306   1
   2   7  11 215.623 337.323   1
  -2  -7  11 56.7893 116.372   2
   7   2  11 549.389 501.082   2
   2  -7  11 507.546 268.519   2
  -2  -7  11 148.523 129.729   1
   2  -7 -11 219.479 235.551   3
   7   2 -11 -453.74 525.277   2
  -7   2 -11 709.156 524.267   3
   7  -2 -11 252.674 525.895   2
   2  -7  1328392.50 1275.50   2
  -2  -7  1327678.10 1577.33   1
  -2   7  1333156.80 2370.68   1
   7   2  1328709.00 2488.84   2
   7  -2 -1333663.30 2935.48   2
   7   2 -1329521.20 2383.10   2
   2   7  1330747.60 2382.48   1
  -7  -2 -1333743.90 2195.81   3
  -2   7 -1334901.80 2104.92   1
   7  -2  1330953.20 2441.14   2
  -7  -2 -1524789.30 1867.70   3
  -2   7 -1527893.90 1974.83   1
  -2   7  1526599.60 2162.67   1
   7   2 -1525827.80 2276.35   2
   2   7  1524673.80 2157.47   1
   7  -2  1524648.00 2200.10   2
   7  -2 -1527870.20 2682.71   2
  -2  -7  1526570.00 1636.49   1
  -2   7  17-259.227 362.411   1
   2   7  17 8.08582 294.882   1
   7  -2  17-15.6445 356.443   2
   7  -2 -17 13.0561 525.901   2
   7   2 -17 129.103  267.66   2
  -2   7 -17 139.418 183.277   1
  -2  -7  17-157.225 338.469   1
  -7  -2 -17 95.3285 320.025   3
   7   2 -19 7315.47 1245.63   2
   7  -2  19 7667.77 1222.92   2
  -7  -2 -19 8382.93 1072.86   3
  -2   7  19 8254.81 1262.10   1
   2   7  19 8293.70 1311.86   1
   7  -2 -19 7151.77 1375.95   2
  -2  -7  19 8347.14 1078.73   1
  -2  -7  21 4902.57 853.211   1
   2   7  21 3661.25  892.85   1
   7   2 -21 3317.29 795.563   2
   2  -7  21 5276.83 987.436   1
   7  -2 -21 3727.34 950.603   2
  -2   7  21 3900.10  842.13   1
   2   7  23 1570.42 595.166   1
  -2  -7  23 1649.87  531.16   1
  -2   7  23 1339.34 565.008   1
   2  -7  23 1687.38 594.756   1
   7  -2 -23 2193.05 787.079   2
   7   2 -23 891.218 413.423   2
  -7  -2  25 584.134 383.008   1
   7  -2 -25 283.737 375.744   2
  -7   2  25 162.177 300.121   1
  -2   7  25 614.025 476.161   1
   7   2 -25 -51.537 388.419   2
  -2  -7  25 276.629  241.20   1
   2  -7  25 458.939 321.321   1
   2   7  25 507.362 410.309   1
   2  -7  27 5201.08 1011.02   1
  -7  -2  27 5718.48 1043.11   1
   7  -2 -27 5980.61 1276.25   2
  -2   7  27 6180.07 1163.49   1
  -7   2  27 6138.07 1165.81   1
   7   2 -27 6805.13 1184.77   2
   2   7  27 5452.31 1081.19   1
  -2  -7  27 5628.58 1047.78   1
  -7   2  29 7824.11 1307.71   1
   7  -2 -29 6836.91 1370.26   2
  -7  -2  29 7114.61 1166.77   1
   2  -7  29 6855.40 1159.07   1
   7   2 -29 6239.87 1152.68   2
  -2   7  29 6990.60 1193.58   1
   2   7  29 6594.66 1186.22   1
  -2  -7  29 6901.44 1130.98   1
   2  -7  31 495.593 315.368   1
   7  -2 -31 223.935 291.932   2
  -2   7  31 727.293 386.756   1
  -7  -2  31 861.831 404.301   1
  -7   2  31 1051.18 564.962   1
   7   2 -31 995.358 458.373   2
   2   7  31 779.889 478.109   1
  -2  -7  31 523.581 364.279   1
  -7   2  33-84.5684 243.429   1
   7  -2 -33-291.082  429.15   2
  -2   7  33  53.772 196.692   1
  -7  -2  33-91.7035 187.096   1
   2   7  33 119.122 227.369   1
   2  -7  33-205.949 324.831   1
  -2  -7  33 160.581 221.365   1
  -7   2  35 104.455 186.043   1
  -7  -2  35-175.546 287.971   1
   7  -2 -35-457.023  543.13   2
   2  -7  35-343.469 331.646   1
  -2  -7  35-222.615 310.514   1
   2   7  35-207.883 280.537   1
  -2   7  35 241.095 215.636   1
  -7  -2  37-271.819  354.09   1
  -2   7  37 66.4803 172.703   1
   2   7  37 142.962 201.406   1
   2  -7  37 50.2926 220.578   1
  -7   2  37-359.313 322.734   1
  -2  -7  37 214.627 280.323   1
  -2  -7  39 587.246 366.625   1
   2  -7  39 504.963 352.893   1
  -7   2  39 118.612 214.329   1
  -7  -2  39-63.0684  224.45   1
  -2   7  39 501.895 337.576   1
   2   7  39 67.7794 228.282   1
   2  -7  41-69.2727 283.376   1
  -7   2  41  778.92 455.095   1
  -2   7  41 249.121 231.804   1
  -7  -2  41 437.194 321.128   1
   2   7  41 331.826  293.52   1
  -7  -2  43 852.356 404.478   1
  -3   7   0 6843.65 1037.99   3
   7   3   0 4674.52 940.192   2
  -3  -7   0 6249.17 1128.98   2
  -3  -7   0 6616.04 762.542   1
   7  -3   0 5157.40 1086.21   2
  -3  -7   2 1382.35 579.673   2
  -3  -7   2 1001.89  271.41   1
   3  -7   2 776.607 351.425   2
  -3  -7  -2 1454.56 395.071   1
   7   3   2 307.895 443.668   2
   7  -3   2 1248.68 560.807   2
   7  -3  -2  228.62 444.576   2
  -3   7   2 715.762 350.465   3
   7   3  -2 1215.02 546.675   2
   7   3  -4 1574.56 610.288   2
  -7   3  -4 2411.60 681.134   3
  -3   7   4 2072.70  525.22   3
   7  -3  -4 1582.25 654.393   2
   7   3   4 1515.10 575.335   2
   7  -3   4 2019.93  683.17   2
  -3  -7  -4 2527.10 569.546   1
  -3  -7   4 2590.97 655.281   2
   3  -7   4 2423.05 687.858   2
  -3  -7  -6 6714.33 962.404   1
   7  -3  -6 5187.29 1157.87   2
   7   3   6 5841.65 1172.21   2
   7   3  -6 5818.84 1037.97   2
   7  -3   6 6245.70 1108.56   2
  -3  -7   6 6582.09 940.083   2
   3  -7   6 6745.82 1027.74   2
  -7   3  -6 6160.81 1105.12   3
   3   7   6 5115.27  889.83   1
   7   3   6 5280.07 913.651   3
  -3  -7  -8 569.103  372.78   1
   7   3  -8 167.966 423.183   2
  -3  -7   8 1165.46 415.961   2
   7  -3  -8 1442.01 738.077   2
   7   3   8 652.564 615.867   2
  -3   7  -8 1213.33 392.347   1
   3   7   8 669.131  362.95   1
   3  -7  -8 1585.85  539.10   3
   7  -3   8 1062.04 488.829   2
  -7   3  -8 1319.21 627.227   3
   7   3   8-184.774 442.887   3
   3  -7   8 761.122 365.326   2
   3   7  10-52.3018  300.36   1
  -7   3 -10-177.472 513.776   3
   7  -3  10 58.4018  303.63   2
  -3   7 -10 151.168 212.397   1
  -3  -7  10-251.051 249.158   2
   7   3  10-151.513 425.746   2
   3  -7  10-71.7415 240.528   2
   3  -7 -10-45.1188  249.71   3
   7   3 -10-811.776 643.825   2
   7  -3 -10 326.835 544.507   2
   7  -3 -12 3746.81 1038.61   2
   3   7  12 1808.50 585.862   1
  -7  -3 -12 3186.65 691.103   3
   3  -7  12 4331.89 645.408   2
   7   3 -12 1788.66 526.836   2
  -3   7 -12 4489.28 826.501   1
  -3  -7  12 4353.74 586.836   1
  -3   7  12 1729.02 546.681   1
   7  -3  12 3967.04 891.681   2
   7   3  12 3260.08 856.995   2
  -3  -7  12 2622.07 431.708   2
   7  -3  14 8163.47 1261.16   2
  -7  -3 -14 9592.95 1197.47   3
  -3   7  14 7690.05 1148.55   1
   3   7  14 7804.68 1220.82   1
  -3  -7  14 9088.60 944.252   1
  -3  -7  14 5574.37 551.628   2
   7  -3 -14 9583.30 1613.65   2
  -3   7 -1410999.70 1326.74   1
   3  -7  14 9546.78 893.469   2
   7   3 -14 8609.37 1276.26   2
   7  -3 -16 3010.51  872.70   2
  -3   7  16 2451.99 658.577   1
  -7  -3 -16 2301.43 648.259   3
  -3  -7  16 2707.49 567.672   1
   7   3 -16 3094.27 806.352   2
   3  -7  16 2327.39 438.716   2
   7  -3  16 2968.26 815.748   2
   3   7  16 2336.18 696.595   1
   7  -3 -18-45.7266 555.905   2
   7  -3  18 54.4582  330.48   2
  -3  -7  18  679.93 328.989   1
   3   7  18 263.995 262.533   1
  -3   7  18  513.23 321.862   1
   7   3 -18 437.683 422.709   2
  -3  -7 -18 208.638 145.069   3
  -7  -3 -18-14.3524 296.371   3
   7   3 -20 7152.72 1185.14   2
  -7  -3 -20 6078.49 870.301   3
  -3  -7  20 7572.50 1049.65   1
   7  -3  20 6780.34 1149.50   2
   7  -3 -20 6984.44 1389.83   2
  -3   7 -20 6628.74 729.978   2
   3   7  20 6550.22 1189.42   1
  -3   7  20 6989.83 1207.07   1
  -3   7  22-196.782 379.348   1
  -3   7 -22 23.2532 98.0782   2
   7   3 -22-173.449 348.523   2
   3   7  22-201.435 317.512   1
   7  -3 -22-474.455 565.705   2
  -3  -7  22-311.173 390.573   1
  -3   7  24 1524.81 586.059   1
   3   7  24 1498.93 583.119   1
   7   3 -24 956.106 413.401   2
  -3  -7  24 1786.90 542.658   1
   7  -3 -24 1278.86 587.259   2
  -7   3  26 3430.14 886.389   1
   7   3 -26 2979.94 736.846   2
   3   7  26 2030.23  690.98   1
  -3   7  26 2656.29 754.418   1
  -3  -7  26 3281.14 726.929   1
   7  -3 -26 2992.64 853.304   2
  -7  -3  26 3708.49 827.152   1
  -7   3  28 2353.93 752.411   1
   7   3 -28 2115.60 659.265   2
   7  -3 -28 2990.14 858.214   2
  -3   7  28 2006.44 636.561   1
  -7  -3  28 2514.72 688.701   1
  -3  -7  28 1629.49  531.23   1
   3   7  28 1301.80 554.729   1
   7  -3 -30 278.177 339.567   2
  -7  -3  30 251.307 265.722   1
  -7   3  30 600.113 351.071   1
  -3  -7  30-23.3563  326.95   1
   3   7  30-20.1564 293.602   1
  -3   7  30 89.4548 365.489   1
  -7  -3  32-88.0539 199.192   1
  -3   7  32-462.337 491.518   1
   7  -3 -32-37.4214  352.15   2
  -3  -7  32-132.854 307.847   1
  -7   3  32 -153.59 361.337   1
   3  -7  32-812.589  436.96   1
   7   3  32-834.113 443.986   1
   3   7  32-21.9198 286.221   1
  -7   3  34 636.944 278.659   1
  -7  -3  34 795.189 371.472   1
   7  -3 -34 1236.81 542.981   2
  -3  -7  34 1849.39 631.532   1
  -3   7  34 444.338  294.76   1
   3   7  34 1115.55 496.935   1
   3   7  36-12.3354 218.264   1
  -7   3  36-400.738 456.569   1
  -7  -3  36-331.239 336.615   1
  -3   7  36-161.527 333.812   1
   7  -3 -36-428.957 585.203   2
  -3  -7  36 428.142 305.262   1
  -3  -7  38  576.01 353.135   1
  -7  -3  38 222.016 181.162   1
  -7   3  38 20.3185 174.165   1
  -3   7  38 331.536 251.077   1
   7  -3 -38-262.747 461.786   2
   3   7  38 353.569 260.431   1
   3   7  40 37.9552 210.794   1
  -3   7  40-60.1347 208.948   1
  -7  -3  40 -554.60 334.272   1
  -7   3  40 -281.87 325.762   1
  -7  -3  42 150.616 206.915   1
  -7  -3  44 296.246 254.935   1
   7   4  -110649.70 1441.81   2
  -4  -7  -113872.00 1269.10   1
  -4   7   114093.60 1462.51   3
  -4  -7   113445.90 1621.83   2
  -4  -7   113108.00 1161.31   1
   7  -4   111800.00 1626.70   2
   7  -4  -112504.90 1702.13   2
   4  -7   113115.30 1649.11   2
   4  -7  -111487.60 1534.02   2
  -4   7  -112299.90 1387.68   3
   7   4   112193.10 1591.38   2
  -7   4  -3 4060.18 802.038   3
  -4  -7   3 5867.44 1028.68   2
  -4   7   3 4870.93  829.19   3
  -4  -7  -3 5315.39 872.814   1
   7  -4  -3 5066.58 1100.35   2
   7  -4   3 5658.51 1092.48   2
   7   4  -3 4035.98 875.572   2
   7   4   3 4878.73 1033.58   2
   4  -7   3 5991.29 1097.75   2
   7   4  -522394.70 2028.93   2
   7   4   523153.30 1805.14   3
  -4  -7  -527510.60 2027.88   1
   7   4   522880.70 2253.96   2
   7  -4  -525196.30 2491.87   2
   4  -7   525622.30 2152.58   2
  -7   4  -522355.20 1973.27   3
  -4  -7   525633.30 1970.72   2
   7  -4   524197.00 2207.37   2
  -7   4  -765699.90 3372.99   3
   7   4  -762887.20 3342.24   2
   4  -7  -770177.20 3245.13   3
  -4  -7   766459.70 2941.99   2
   7  -4  -767466.60 4145.08   2
  -4  -7  -771928.50 3402.14   1
   7   4   768443.90 3105.40   3
   7  -4   768087.10 3631.58   2
   4  -7   767037.50 3287.55   2
   7   4   766503.70 3780.70   2
  -7   4  -9 7305.91 1097.77   3
  -4  -7   9 7966.78 958.984   2
   4   7   9 8119.65 1209.76   1
   4  -7  -9 8380.05 1108.99   3
   7  -4  -9 8591.13 1500.80   2
   7  -4   9 8007.93 1221.53   2
   4  -7   9 8848.04 1113.49   2
   7   4  -9 7427.96 1136.30   2
   7   4   9 7019.15 1250.45   2
  -4  -7  11 1285.11 365.067   2
   7   4 -11 1851.91 658.152   2
   7  -4  11 991.274 449.286   2
   4  -7  11 1766.84 473.052   2
   4   7  11 910.084 443.303   1
  -4   7 -11 1730.39  529.50   1
   4  -7 -11 747.429  332.46   3
   7  -4 -11 1055.24 507.914   2
  -4   7 -13 2109.82 615.603   1
   7  -4 -13 1511.43 715.776   2
   4   7  13 556.772 365.912   1
  -4   7 -13 1278.98 467.754   2
  -4  -7  13 1211.22 371.017   2
   7   4 -13 770.498 369.638   2
   4  -7  13 1481.16 445.136   2
   7  -4  13 701.858 298.987   2
   4  -7  1526052.20 1669.19   2
   7  -4 -1523702.70 2547.35   2
   7   4 -1521955.70 1989.85   2
  -4  -7  1520803.80 1338.92   2
  -7  -4 -1525196.90 1851.54   3
   7  -4  1524657.90 2162.00   2
  -4  -7  1525113.30 1632.54   1
  -4   7 -1527687.20 1986.96   2
   4   7  1521681.70 2119.02   1
   4  -7  17 3554.67 606.792   2
   7  -4 -17 4362.85 1066.52   2
  -4   7  17 4516.42 897.283   1
   7   4 -17 3477.29 778.937   2
   4   7  17 3572.65 865.486   1
  -4   7 -17 4281.85  721.46   2
   7  -4  17 3118.31 770.723   2
  -7  -4 -17 3731.23 716.976   3
  -4  -7  17 4276.98 733.727   1
  -4  -7 -19 2420.72 409.716   3
   7  -4 -19 3037.25 897.207   2
  -4   7 -19 3383.44 631.778   2
  -4   7  19 3565.75 874.846   1
   7  -4  19 1540.22 566.621   2
   7   4 -19 3102.82 776.609   2
  -7  -4 -19 2845.11 597.059   3
  -4  -7  19 3532.21 682.708   1
   4   7  19 3003.69 875.398   1
  -4  -7  2114873.50 1479.45   1
   7   4 -2111980.40 1447.32   2
   7  -4 -2111427.20 1753.42   2
   4   7  2111340.90 1527.32   1
  -4   7  2112785.90 1631.38   1
  -4   7 -2112932.20 1215.80   2
  -4  -7 -2110821.50 900.017   3
  -7  -4 -2111188.60 1175.75   3
   7  -4  2113354.40 1597.12   2
   4   7  23-93.4013 300.272   1
  -4  -7  23-105.565  300.65   1
   7  -4 -23-1019.15 802.799   2
  -4   7  23 95.2977 217.328   1
   7   4 -23 80.9197 286.061   2
  -7  -4 -23-1229.26 571.898   3
   7  -4 -25 823.713 540.057   2
  -4  -7  25 467.325 321.025   1
  -7  -4 -25 -227.48 411.085   3
   4   7  25 356.873 298.782   1
   7   4 -25 665.717 418.566   2
  -7  -4  25 501.841 317.309   1
  -4   7  25 153.026 246.576   1
  -7   4  25 388.925 282.962   1
  -7  -4  27-50.6508  205.42   1
   7  -4 -27-203.044 450.486   2
   4   7  27-891.329 472.743   1
  -7   4  27 227.537 315.372   1
   7   4 -27 49.4046 240.583   2
  -4   7  27-420.386 497.926   1
  -4  -7  27-366.045 403.862   1
  -7   4  29 5648.12 1107.75   1
   7   4  29 4208.98 954.015   1
   4   7  29 3807.89 905.059   1
   7  -4 -29 5100.78 1157.95   2
  -4   7  29 4479.89 932.741   1
  -4  -7  29 5013.66 958.047   1
  -7  -4  29 5185.80 936.328   1
   4   7  31-305.656 402.232   1
  -7  -4  31-154.597 273.026   1
   7  -4 -31-60.6941 283.347   2
  -4   7  31-600.325 533.586   1
  -7   4  31-376.393 392.271   1
  -4  -7  31-382.692 376.571   1
   7   4  31-166.204 405.027   1
  -4  -7  33-124.995 204.503   1
   7  -4 -33-206.312 450.916   2
  -4   7  33-500.059 457.984   1
   7   4  33-446.422 468.283   1
  -7  -4  33-90.2664 283.222   1
   4   7  33 34.6503 174.109   1
  -7   4  33-301.926 444.343   1
  -4   7  35 518.294 369.314   1
  -4  -7  35 564.023 363.695   1
   7  -4 -35-121.029 420.617   2
   7   4  35 113.018  210.11   1
  -7  -4  35  -67.74 245.521   1
   4   7  35 693.202 385.613   1
  -7   4  35 68.8323 307.723   1
  -7  -4  37 97.5679 201.464   1
   4   7  37 431.165 304.494   1
   7  -4 -37-40.5202 371.698   2
  -4  -7  37 979.122 447.223   1
   7   4  37 461.134 324.828   1
  -7   4  37-259.548 385.733   1
  -4   7  37 964.274 457.384   1
  -7  -4  39-645.655 379.281   1
  -4   7  39 -78.956  246.89   1
   4   7  39-108.313 209.381   1
  -7   4  39-463.641 385.337   1
   7  -4 -39-199.419 449.404   2
  -7  -4  41 2.07588 141.358   1
  -7  -4  43 861.654 363.325   1
   7   5   041108.30 2900.23   2
   7  -5   040485.60 3059.76   2
  -5   7   044264.10 2690.91   3
   5  -7   040648.60 2998.92   2
  -5   7   2 9384.35 1235.09   3
  -7   5  -2 7434.13 1178.35   3
   5  -7  -2 8377.96 1320.09   2
   7   5  -2 5041.61 925.887   2
  -5  -7  -210159.00 1200.55   1
   7  -5   2 8863.23 1442.18   2
  -5   7  -2 4314.35 667.981   3
   7  -5  -2 8404.35 1481.30   2
   5  -7   210825.00 1514.90   2
   7   5   2 9220.72 1467.41   2
  -5  -7  -412623.70 1435.02   1
   7  -5   412495.70 1632.05   2
   5  -7   415813.20 1795.64   2
   5  -7  -411118.20 1590.81   2
   7  -5  -412458.80 1801.88   2
  -7   5  -413629.50 1599.82   3
   7   5   415082.50 1862.11   2
  -5  -7   414026.10 1562.84   2
  -5   7  -4 9124.17 1178.70   3
   7   5  -411000.30 1439.01   2
   7  -5   6 1606.96 639.607   2
  -7   5  -6 3260.65 874.463   3
   5  -7  -6 1417.33 681.148   2
   7  -5  -6 1931.16  898.36   2
   7   5  -6 1375.90 597.511   2
   5  -7   6 2548.33  754.93   2
  -5  -7   6 2403.48 682.275   2
   7   5   6 1577.47 537.033   3
   7   5   6 3581.75 1012.77   2
  -5  -7   8 787.417 384.571   2
  -7   5  -8 454.804  444.31   3
   7   5   8 1396.09 502.064   3
   7   5  -8 1872.39  682.98   2
   7  -5  -8 884.644 555.048   2
   7  -5   8 1549.16 656.844   2
   5   7   8  776.58  278.20   3
   5  -7   8 1170.54 522.213   2
   7   5 -10 489.268 402.364   2
   7  -5 -10-43.9785 482.794   2
   5   7 -10 363.546 289.724   2
  -5  -7  10 219.863 211.073   2
   5  -7  10 110.641 312.913   2
  -5   7 -10 -45.691 300.773   2
   7  -5  10  316.44 360.615   2
   7  -5  12 9507.48 1340.60   2
  -7  -5  12 8200.99 1306.38   2
   5  -7  12 9664.03 1178.25   2
   5   7 -12 9059.67 1008.59   2
   7  -5 -12 9807.15 1636.11   2
  -5   7 -1210932.50 1443.10   2
   5   7  12 9011.24 1357.89   1
  -5  -7  1210326.40 1145.88   2
   7   5 -12 9311.86 1277.01   2
   7   5 -1415058.00 1593.35   2
   5   7 -1417110.20 1309.29   2
   5  -7  1417849.60 1549.16   2
   5   7  1416144.70 1840.94   1
   7  -5 -1418408.60 2267.42   2
  -5  -7  1417862.20 1464.70   2
  -7  -5  1416378.80 1801.77   2
  -5   7 -1419614.70 1884.67   2
   7  -5  1416530.30 1724.05   2
   7  -5 -16 3496.97 1023.77   2
   5   7 -16 2796.03 526.972   2
  -7  -5  16 1807.55 517.061   2
   7   5 -16 2116.68 571.138   2
  -5   7 -16 3524.29 823.954   2
   7  -5  16 2886.85 756.283   2
   5  -7  16 3460.28 699.972   2
  -5  -7  16 3387.01 627.907   2
   5   7  16 3147.82 878.171   1
  -7  -5 -18 6184.93 917.021   3
   7  -5  18 5155.40 1030.45   2
  -5  -7  18 6484.63 907.521   1
   5   7  18 5005.61 1042.35   1
   7   5 -18 3870.45 778.473   2
  -5   7 -18 6043.03 971.432   2
   7  -5 -18 5559.88 1265.98   2
   5   7 -18 4077.40 567.399   2
   5  -7  18 5892.42 882.365   2
  -5   7 -20 3285.43 704.946   2
   7  -5 -20 1622.66 716.292   2
  -5   7  20 3286.13  849.77   1
   7   5 -20 2494.82 658.624   2
   5   7 -20 1514.56 334.247   2
  -7  -5 -20 3048.13 667.232   3
  -5  -7  20 3100.49 651.823   1
   5   7  20 2014.34 692.546   1
   5  -7  20 2023.81 505.622   2
   7  -5  20 2206.87 634.381   2
   7  -5  22 1397.06 494.047   2
   5   7 -22 748.013 212.862   2
  -7  -5 -22 1158.21 422.947   3
   7  -5 -22 139.959 485.966   2
  -5   7  22 1953.97 675.463   1
  -5  -7 -22 1113.43 364.267   3
   7   5 -22 1190.66 464.227   2
  -5  -7  22 2361.52 596.453   1
   5   7  22 1494.08 634.076   1
   7  -5 -24-1092.84 794.569   2
  -7   5  24-55.1542 282.775   1
  -7  -5  24 184.906 227.147   1
   7   5 -24-51.5967 288.698   2
   5   7  24 0.90345 256.039   1
  -5  -7  24 -52.761 263.372   1
  -5   7  24-227.269 449.606   1
  -5  -7 -24-583.963 384.534   3
  -7  -5 -24-519.843 420.652   3
   7  -5 -26 4873.94 1134.79   2
  -5  -7  26 6859.39 1044.97   1
   7   5 -26 6636.15 1004.27   2
   5   7  26 5271.79 1090.96   1
  -5   7  26 5492.89 1072.99   1
  -7   5  26 7857.59 1333.97   1
   7   5  26 3764.90 920.842   1
  -7  -5  26 5824.76 966.658   1
  -7  -5 -26 5658.57 824.616   3
  -5   7  28 3402.65  854.88   1
  -5  -7  28 1938.09  566.68   1
  -7  -5 -28 3074.28 641.459   3
  -7   5  28 3898.11 984.458   1
   7  -5 -28 2412.38 855.503   2
   7   5  28 3304.78 889.033   1
  -7  -5  28 3651.00 770.591   1
   5   7  28 1331.34  574.88   1
  -5   7  30 2205.51  671.64   1
   7   5  30 1345.87 568.543   1
  -7   5  30 2581.08 769.407   1
   7  -5 -30 2676.72 852.171   2
   5   7  30 1909.13 678.865   1
  -7  -5  30 2227.44 611.159   1
  -5  -7  30 1426.53 466.693   1
  -5  -7  32 2446.28  684.31   1
  -7   5  32 1989.83 669.936   1
   7   5  32 1422.77 599.092   1
  -7  -5  32 1700.57  541.76   1
  -5   7  32 1550.74 611.241   1
   5   7  32 2101.02 695.637   1
   7  -5 -32 2014.53 752.623   2
  -5   7  34 -198.39 309.754   1
  -7  -5  34 826.524  385.31   1
   7   5  34 227.144 260.724   1
   7  -5 -34 7.33093 298.543   2
  -5  -7  34 222.693 247.972   1
   5   7  34  75.782 266.662   1
  -7   5  34 274.388 253.405   1
  -7   5  36 -319.27 362.296   1
  -5  -7  36 117.773 158.926   1
  -7  -5  36 195.905 187.175   1
   7   5  36 207.544 301.798   1
  -5   7  36  80.316 246.345   1
   5   7  36-22.4356 184.458   1
  -7   5  38 68.1242 182.535   1
  -5   7  38 345.702 297.939   1
   7  -5 -38-519.964 578.624   2
  -5  -7  38 267.253 225.813   1
   7   5  38 44.9426 164.428   1
   5   7  38-33.7017 190.783   1
  -7  -5  38 214.141  144.79   1
  -7   5  40 639.394 360.145   1
  -5   7  40 671.431 391.973   1
  -7  -5  40 669.162 345.433   1
   7  -5 -40 746.065 491.774   2
  -7  -5  42 168.083 216.479   1
   7   6   145803.30 3118.27   2
  -6   7   141559.90 2616.88   3
   7  -6  -144870.20 3336.28   2
  -6   7  -142116.50 2729.78   3
  -7   6  -141545.90 2690.66   3
   7  -6   145300.50 3245.49   2
   6  -7   146344.70 3272.33   2
   6  -7  -145782.80 3297.04   2
   7   6  -141688.20 2973.41   2
  -7   6  -319409.90 1872.98   3
  -6   7  -316784.80 1726.01   3
  -6  -7  -317531.30 1757.58   1
   7  -6   318536.70 2059.38   2
   6  -7   320101.90 2127.18   2
   6  -7  -317229.90 2072.13   2
   7  -6  -320251.40 2268.25   2
   6   7  -320265.70 1906.44   2
   7   6   321230.80 2157.81   2
   7   6  -318743.10 1971.91   2
   7   6  -514615.60 1670.52   2
   7  -6   517906.60 1945.68   2
   6  -7  -516203.50 2032.19   2
   6  -7   518005.40 1933.30   2
   7  -6  -518121.10 2197.04   2
  -6   7  -513978.00 1613.71   3
  -7   6  -517038.70 1791.86   3
   6   7  -517724.50 1743.18   2
   6  -7  -7-493.334 532.816   2
   7   6  -7-438.971  453.08   2
  -6  -7   7 -26.546 272.389   2
   7  -6  -7-65.6323 429.977   2
  -7   6  -7-439.773 511.507   3
   7  -6   7-79.5683 353.576   2
   6   7  -7-10.0972  284.11   2
   6  -7   7 -354.48 402.819   2
   7   6   7-168.615 377.414   3
   6   7  -9 8939.75 1208.25   2
   6   7   910175.90 967.238   3
   7  -6   9 9332.20 1380.43   2
  -6  -7   9 9006.74 1224.37   2
   6  -7  -9 8761.51 1533.91   2
   7  -6  -9 8935.30 1570.03   2
  -7   6  -910966.10 1561.71   3
   6  -7   9 9360.60 1325.00   2
   7   6   910535.70 1141.48   3
   7   6  -9 8299.74 1242.75   2
   7   6 -1112847.00 1461.43   2
   7  -6 -1111541.90 1783.26   2
   7  -6  1111048.20 1432.65   2
   6   7 -1111136.30 1267.45   2
  -6  -7  1111142.30 1329.83   2
   6  -7  1112078.70 1442.53   2
   6  -7 -1111935.70 1814.15   2
   6  -7  1316925.60 1659.71   2
  -6   7 -1319244.60 2010.16   2
   7  -6  1315048.30 1647.42   2
  -6  -7  1316853.20 1624.97   2
   7  -6 -1318886.10 2279.08   2
  -7  -6  1316455.90 1775.67   2
   6   7 -1315709.00 1432.61   2
   7   6 -1317578.80 1657.84   2
   6  -7  1525598.40 1993.18   2
   7   6 -1527296.30 2017.57   2
  -6  -7  1527144.70 1982.43   2
  -7  -6  1526667.30 2217.08   2
  -6   7 -1529066.60 2413.99   2
   7  -6 -1527465.80 2762.54   2
   7  -6  1525430.20 2106.86   2
   6   7 -1524067.10 1674.56   2
   7  -6  17 6107.33 1067.26   2
   6  -7  17 5067.29 889.981   2
   6   7 -17 3019.24 551.724   2
  -7  -6  17 3930.16 805.735   2
   7  -6 -17 4048.63 1074.43   2
   7   6 -17 4169.90 812.119   2
   6   7  17 4229.46 1027.46   1
  -6   7 -17 3780.95 862.031   2
  -6  -7  17 2963.09 596.656   2
   6   7  19 5021.81 1097.91   1
   6   7 -19 5013.34 742.373   2
   7   6 -19 4478.78 804.544   2
  -6   7 -19 5113.08 1001.63   2
   7  -6 -19 6173.76 1335.93   2
   6  -7  19 5420.07 918.457   2
   7  -6  19 5494.10 1026.52   2
  -7  -6 -21  936.25 477.835   3
   7  -6 -21-99.5891 572.013   2
   6   7 -21 283.365 217.965   2
   7   6 -21  446.28 375.125   2
  -6  -7  21 629.897 324.437   1
   6   7  21 168.711 302.737   1
  -6   7  21 514.857 406.893   1
   7  -6  21 481.017 377.199   2
   6  -7  21 85.4959 229.802   2
  -7  -6  23 2007.47 565.601   1
   6   7 -23 1798.62 443.451   2
  -7  -6 -23 1985.21 542.598   3
   7  -6 -23 1322.18 519.333   2
  -6  -7  23 1999.02 580.007   1
   6   7  23 1411.29  651.74   1
  -6  -7 -23 3089.23 667.694   3
  -6   7  23 2448.44 752.197   1
   7   6 -23 1262.80  467.72   2
  -7  -6  25 4960.59 871.336   1
  -7  -6 -25 4796.26 788.228   3
   7  -6 -25 4432.37 1099.55   2
   6   7  25 4598.44 1026.43   1
  -6   7  25 5891.52 1159.79   1
  -7   6  25 5817.45 1181.59   1
  -6  -7  25 5876.55 936.589   1
  -6   7  27 7112.54 1255.64   1
  -7   6  27 8421.68 1393.55   1
   7  -6 -27 5752.04 1236.35   2
   7   6  27 5349.08 1108.69   1
   6   7  27 5767.08 1132.19   1
  -6  -7  27 6576.23 1013.57   1
  -7  -6  27 7082.77 1044.95   1
  -6  -7  29 9456.04 1222.93   1
   7   6  29 8298.94 1340.05   1
   6   7  29 9053.12 1417.37   1
  -6   7  2910573.80 1525.49   1
  -7  -6  29 9266.61 1187.86   1
  -7   6  2912072.10 1642.73   1
   7  -6 -2910249.50 1646.30   2
   7   6  31 2840.95 803.194   1
  -7  -6  31 2457.14  626.21   1
  -6  -7  31 2177.30 599.848   1
  -7   6  31 2967.82  835.90   1
   6   7  31 2683.93 787.671   1
  -6   7  31 2832.75 775.951   1
   7  -6 -31 2595.41 848.024   2
  -6  -7  33 1071.71 468.384   1
  -7  -6  33 1580.65 522.802   1
  -7   6  33 1489.58  579.28   1
   7  -6 -33 1577.29 689.684   2
  -6   7  33 1282.96 556.799   1
   6   7  33 1223.91 545.251   1
   7   6  33  422.55 337.907   1
  -7  -6  35 234.992 211.901   1
   7  -6 -35 -25.582 319.822   2
  -7   6  35-88.1516 224.661   1
  -6  -7  35  41.836 168.886   1
   7   6  35 445.822 329.383   1
   6   7  35 187.237 255.021   1
  -6   7  35 -49.227  183.02   1
  -7  -6  37 56.2581 213.258   1
   7  -6 -37-611.335 521.594   2
   6  -7 -37-469.522 520.941   2
  -6   7  37 346.466 308.029   1
   7   6  37-64.5717 178.235   1
  -7   6  37 20.6435 267.585   1
  -6  -7  37 69.5477  160.57   1
   6   7  37 36.4173 229.999   1
   7  -6 -39-147.718 350.596   2
  -7   6  39 660.761 414.717   1
   7   6  39 268.583 285.569   1
   6   7  39 381.285 313.049   1
  -7  -6  39 602.234 314.116   1
   6  -7 -39-246.826 458.103   2
  -6   7  39 690.923 404.591   1
   7  -6 -41 1271.95 610.606   2
   6  -7 -41 893.732 604.293   2
  -7   7   025153.50 2137.66   3
   7  -7   026003.00 2528.65   2
   7   7   024683.50 2265.52   2
  -7   7  -240306.70 2748.92   3
   7   7  -241990.40 2922.77   2
   7  -7   241319.30 3118.95   2
   7  -7  -242088.10 3241.54   2
  -7   7  -418553.10 1893.32   3
   7  -7   419740.30 2115.50   2
   7   7  -421248.60 2052.12   2
   7  -7  -420591.20 2303.38   2
   7  -7  -6  673.69 442.875   2
   7   7  -6 1236.24 550.916   2
   7  -7   6 625.505 346.977   2
  -7   7  -6-0.56659 562.143   3
   7  -7  -815255.80 2036.50   2
   7   7   819468.90 1597.71   3
  -7   7  -821378.90 2207.39   3
   7   7  -815818.50 1696.97   2
   7  -7   817630.80 1894.85   2
   7  -7 -10 1121.42 582.887   2
   7   7 -10 824.392 457.953   2
   7  -7  10 498.225 388.391   2
   7  -7 -1236761.10 3198.91   2
   7  -7  1237332.00 2580.72   2
   7   7 -1236727.50 2384.05   2
   7  -7  1412772.80 1507.22   2
  -7  -7  1413686.90 1570.15   2
   7   7 -1413118.30 1381.03   2
   7  -7 -1414967.30 2060.56   2
   7  -7  1611322.70 1392.38   2
   7  -7 -1611446.90 1775.58   2
  -7  -7  1610982.00 1375.86   2
   7   7 -1610426.50 1194.43   2
   7  -7  1815398.40 1647.61   2
   7   7 -1812891.20 1299.02   2
  -7  -7  1813630.80 1522.23   2
   7  -7 -1814888.40 2031.96   2
   7  -7 -20-334.477 487.228   2
   7  -7  20 608.412 357.865   2
   7   7 -20 218.169 259.656   2
   7   7 -2213044.30 1280.35   2
  -7  -7  2211627.20 1278.78   1
   7  -7 -2211192.30 1735.52   2
   7  -7  2213059.20 1441.15   2
  -7  -7  24-273.716 309.851   1
   7  -7 -24-853.515 744.428   2
  -7   7  24-169.094 399.714   1
  -7  -7  2616169.90 1533.65   1
   7   7  2612177.30 1608.75   1
   7  -7 -2614164.40 1960.19   2
  -7   7  28 8064.93 1385.54   1
   7   7  28 6647.83 1254.24   1
  -7  -7  28 7253.59 1035.17   1
   7  -7 -28 7918.07 1472.31   2
   7  -7 -30 4491.56 1111.83   2
   7   7  30 3636.25 906.224   1
  -7  -7  30 3607.47 769.501   1
  -7   7  30 6745.67 1228.67   1
  -7  -7  32 5958.24 952.614   1
   7  -7 -32 6058.49 1281.67   2
  -7   7  32 5881.69 1145.94   1
   7   7  32 4495.64 981.868   1
  -7  -7  34-171.454 164.601   1
   7  -7 -34 347.192 399.923   2
   7   7  34  31.442 188.066   1
  -7   7  34-77.0773 204.162   1
  -7  -7  36 1891.83 568.317   1
   7   7  36 1240.36 508.938   1
  -7   7  36 2318.01  707.33   1
   7  -7 -36 2329.30 792.002   2
  -7   7  38  53.522 198.444   1
   7  -7 -38-567.673 439.383   2
   7   7  38-40.8631 210.971   1
   7  -7 -40 2045.77 789.017   2
   8   0   0173508.0 5885.00   2
   0   8   0143683.0 2916.54   1
   8   0   2 429.025 346.319   2
   8   0  -2 1125.96 480.523   2
   0   8   2 728.439 296.514   1
   8   0  -419002.10 2012.17   2
   0   8   415173.40 1281.56   1
   8   0   418607.80 1935.38   2
   0   8   6 4013.52 751.231   1
   8   0   6 4928.64 1032.05   2
   8   0  -6 3944.06 917.606   2
   0   8   6 5143.42 584.231   3
   0   8   8 277.299 204.928   1
   8   0   8 148.567 363.672   2
  -8   0  -8-164.518 578.234   3
   8   0  -8 185.997 328.924   2
   8   0 -1068913.50 3906.89   2
   0   8  1067685.00 3162.60   1
  -8   0 -1070943.40 3395.79   3
   8   0  1061802.30 3599.14   2
  -8   0 -12 1372.46 508.219   3
   8   0  12 376.132 363.389   2
   8   0 -12 1254.79 635.382   2
   0   8  12 1516.50 552.135   1
  -8   0 -1476797.40 3434.53   3
   8   0 -1477720.10 4279.08   2
   0   8  1479384.70 3717.89   1
   8   0  1475082.10 4021.00   2
   0  -8 -1617140.40 965.295   3
  -8   0 -1617519.20 1647.60   3
   0  -8  1620569.80 1627.11   1
   8   0 -1619151.70 2150.82   2
   0   8  1617491.00 1893.64   1
   8   0  1619046.60 2071.98   2
   0   8  18 6326.20 1172.51   1
   8   0  18 5495.35 1118.19   2
   0  -8  18 6394.66 953.849   1
  -8   0 -18 5890.09 975.249   3
   8   0 -18 6137.09 1232.58   2
   0  -8  2015807.90 1522.49   1
   8   0 -2015490.10 1982.59   2
   0   8  2013793.10 1663.18   1
   0   8  22 2008.55 634.358   1
   0  -8  22 1900.69 558.628   1
   8   0 -22 1618.45  565.52   2
   0  -8  2413994.30 1511.56   1
   8   0 -2411752.00 1715.35   2
   0   8  2411594.30 1557.72   1
   8   0 -26 696.208 506.146   2
   0   8  26 1624.31 619.898   1
   0  -8  26 972.665 454.466   1
   0   8  2810925.90 1524.53   1
   8   0 -2812197.10 1760.35   2
   0  -8  2813943.20 1571.86   1
  -8   0  2812797.20 1669.30   1
  -8   0  30 9185.28 1393.31   1
   0   8  30 8534.64 1319.71   1
   8   0 -3010081.40 1595.08   2
   0  -8  30 9446.38 1305.14   1
  -8   0  32 128.203 270.129   1
   0   8  32 311.934 273.783   1
   0  -8  32 290.167 312.815   1
   8   0 -32 547.347 499.521   2
  -8   0  34 1910.24 620.255   1
   0   8  34 1955.49 676.683   1
   0  -8  34 2238.73  654.09   1
   8   0 -34 2471.34 803.509   2
   0   8  36 139.845 224.413   1
   0  -8  36 49.8201 195.018   1
  -8   0  36 271.211  265.42   1
   0   8  38 1011.42 465.084   1
  -8   0  38 1503.15 555.084   1
   0   8  40 802.895 419.302   1
  -8   0  40 1065.69 479.537   1
  -8   0  42 1702.84 575.485   1
   8   1   122810.70 2189.10   2
  -1   8   122378.10 1285.41   1
   8  -1  -124193.60 2308.28   2
   1   8   119366.90 1235.53   1
   8   1  -124456.50 2248.86   2
   8  -1   124242.70 2300.26   2
   8   1   329041.00 2429.26   2
   8  -1  -327631.50 2429.22   2
   8  -1   329526.50 2446.18   2
  -1   8   330960.90 1683.44   1
   8   1  -327361.00 2351.88   2
   1   8   332476.20 1793.88   1
  -1   8   5 6313.00 848.809   1
   8  -1   5 3733.99  869.66   2
   8   1  -5 3990.50 919.593   2
   8  -1  -5 3614.79 900.247   2
   8   1   5 3554.55 853.273   2
   1   8   5 5517.79 818.158   1
  -1   8   5 4529.06 624.883   3
  -8   1  -720172.60 1839.80   3
   8   1  -719446.10 2008.47   2
  -1   8  -717368.40 809.828   1
   8  -1  -721308.80 2196.45   2
   8   1   720308.40 2051.24   2
   8  -1   720679.20 2035.75   2
  -1   8   723932.60 1722.08   1
   1   8   723273.40 1747.78   1
  -1   8   9 1888.05 501.084   1
   1  -8   9 1790.53 437.083   2
  -8   1  -9 1085.07 484.909   3
  -1  -8   9 1377.05 369.212   2
  -1   8  -9 1477.64 280.928   1
   8  -1  -9 2378.10 860.205   2
   8  -1   9 1175.08 565.983   2
   1   8   9 1603.57 503.574   1
   8   1  -9  713.17 383.624   2
   8   1   9 1326.09 627.122   2
   8  -1  1136270.30 2722.66   2
   8   1 -1136807.40 2781.65   2
  -1  -8  1130517.70 1347.15   1
  -1  -8  1130428.40 1255.06   2
  -8  -1 -1135826.70 2405.31   3
   1  -8  1137120.70 1666.88   2
  -1   8 -1135018.00 1497.95   1
  -1   8  1139208.80 2415.75   1
   8   1  1134470.50 2724.02   2
   1   8  1138856.10 2488.58   1
   8  -1 -1138907.40 3065.61   2
  -8   1 -1137910.40 2486.39   3
  -1  -8  1318206.00 1229.20   1
   8   1 -1317939.60 2002.73   2
   8  -1  1312304.50 1578.34   2
  -1   8 -1317350.70 1175.54   1
  -8   1 -1317841.80 1736.29   3
  -8  -1 -1317539.20 1694.64   3
   8  -1 -1316948.20 2096.41   2
   1  -8 -1317060.20 1133.26   3
  -1   8  1316480.00 1672.85   1
   8   1  1315760.30 1912.06   2
   1   8  1317192.80 1759.20   1
   1  -8 -1525033.10 1420.45   3
  -1   8  1524303.60 2068.81   1
   8   1 -1525959.40 2437.18   2
  -1  -8  1525427.80 1594.08   1
  -8   1 -1523891.50 1974.68   3
   8  -1 -1525395.90 2546.37   2
   8   1  1522796.20 2240.06   2
  -8  -1 -1522781.60 1878.75   3
   1   8  1524178.30 2098.55   1
  -1   8 -1525581.90 1530.33   1
   8  -1  1522002.50 2162.07   2
   8   1 -1715169.30 1870.66   2
  -1  -8  1717427.10 1417.36   1
   8  -1  1717175.90 1956.36   2
   8  -1 -1716702.00 2084.99   2
  -8  -1 -1716327.00 1566.72   3
  -8   1 -1717739.90 1739.28   3
   8   1  1716289.20 1894.64   2
  -1   8  1716054.10 1747.50   1
   1   8  1716407.00 1778.87   1
  -1   8 -1718986.00 1412.38   1
   8  -1  19 440.779 344.105   2
  -8  -1 -19 424.492 273.904   3
   1  -8  19   53.24 235.484   1
   1   8  19 91.5388 238.958   1
  -1  -8  19-15.1726 172.346   1
  -1   8  19-38.4921 270.468   1
   8   1 -19 146.576 365.645   2
   8  -1 -19 67.9693 329.272   2
  -1  -8  21 2855.10  678.79   1
  -1   8  21 3274.51 842.386   1
   8   1 -21 2650.88 806.814   2
   1   8  21 3409.86 849.457   1
   1  -8  21 3705.26 831.119   1
   8  -1 -21 3045.93 895.644   2
  -8  -1 -21 3138.57 688.635   3
   8  -1 -23 379.937 478.997   2
   1   8  23-229.873 336.866   1
  -1  -8  23 139.222 225.317   1
  -1   8  23-238.077 450.136   1
   1  -8  23 208.723 277.047   1
   8   1 -23-703.781 733.595   2
   8   1 -25 3971.78 940.348   2
   8  -1 -25 4189.88 1067.99   2
   1  -8  25 5164.21 997.871   1
  -1  -8  25 5283.38 934.474   1
  -1   8  25 4299.43 989.778   1
   1   8  25 5057.22 1055.94   1
   8  -1 -27 3618.17 1027.74   2
   1   8  27 4114.14 953.774   1
  -1  -8  27 4613.96 919.071   1
  -8  -1  27 4763.80 1038.39   1
  -8   1  27 4378.85 1006.71   1
   1  -8  27 4682.92 949.657   1
  -1   8  27 3829.75  914.07   1
   8   1 -27 3261.69 850.375   2
  -8  -1  29 8841.71 1353.94   1
   1  -8  29 9141.28 1308.75   1
   8  -1 -29 9410.67 1614.30   2
  -8   1  29 9535.20 1454.35   1
  -1  -8  2910531.50 1371.82   1
   8   1 -29 9202.89 1453.45   2
   1   8  29 8188.76 1365.91   1
  -1   8  29 7759.12 1281.66   1
   8  -1 -31 1975.96 798.682   2
  -8   1  31 2520.29 751.143   1
   1   8  31 2197.36 695.627   1
  -8  -1  31 2596.33 729.593   1
   1  -8  31 2444.42 699.884   1
   8   1 -31 2123.75 723.968   2
  -1  -8  31 2732.86  723.62   1
  -1   8  31 1946.17  658.66   1
  -8  -1  33 137.764  227.50   1
  -1  -8  33 129.595 203.723   1
  -8   1  33 292.147 207.593   1
  -1   8  33 180.602 379.144   1
   1  -8  33 443.346 367.651   1
   8  -1 -33-16.2158 319.461   2
   1   8  33 276.768 300.229   1
   8  -1 -35 229.779 340.808   2
  -8  -1  35 13.7025 165.332   1
   1   8  35-18.4819 180.979   1
  -1  -8  35 -58.053 216.924   1
  -1   8  35 139.841 242.984   1
   1  -8  35 274.411 301.536   1
  -8   1  35-38.8844 245.475   1
  -8   1  37 30.4447 190.308   1
   1  -8  37-55.9408 214.466   1
  -1   8  37 125.418 196.241   1
   1   8  37 -36.413 181.441   1
  -8  -1  37 45.2304 164.351   1
   1   8  39  200.63 290.201   1
  -1   8  39  720.83 402.242   1
  -8  -1  39-29.2376 211.318   1
  -8   1  39 237.066 255.685   1
  -8  -1  41 991.613 426.994   1
  -8   1  41 1363.37 575.237   1
   8   2   018325.60 1919.79   2
   8  -2   019668.60 2091.12   2
  -2  -8   014382.40 995.386   1
  -2  -8  -2 653.369 257.873   1
   8  -2   2 1267.77 587.713   2
   8   2   2 26.0688 393.709   2
  -2  -8   2  73.661 84.0749   1
  -2   8   2 756.355 440.764   3
   8  -2  -2 275.483 457.523   2
   8   2  -2 691.885 488.344   2
   8   2   4 776.486  474.18   2
   8   2  -4 1286.54 612.547   2
  -2  -8  -4 1501.13 389.404   1
   8  -2   4 1484.02 603.092   2
  -2   8   4 1026.54 333.345   3
   2   8   4 1506.55 470.248   1
   8  -2  -4 1220.06 554.069   2
  -8   2  -6 1017.27  611.18   3
   2   8   6 938.376 472.091   1
   8  -2   6 460.993 457.365   2
   8   2  -6 421.014 432.862   2
  -2  -8   6 542.574 387.306   2
   8  -2  -6 1899.15 834.077   2
   2  -8   6  689.68 430.572   2
   8   2   6 338.669  459.15   2
  -2  -8  -6 132.655 169.285   1
   8   2   8 5305.40 1099.33   2
   8  -2   8 4646.19 1000.00   2
  -2  -8  -8 5085.54 817.257   1
  -2   8  -8 5183.63 672.717   1
   2   8   8 4896.48 933.317   1
   8   2  -8 3811.29 898.344   2
   8  -2  -8 5283.43 1213.62   2
   2  -8   8 4266.91 772.177   2
  -8   2  -8 6251.30 1102.12   3
  -2   8   8 6328.04 924.073   1
  -2  -8   8 5461.57 767.854   2
   8  -2  10 8015.02 1261.00   2
  -2   8  10 6230.44 923.622   1
  -8   2 -10 9187.67 1278.46   3
   2   8  10 7045.79 1090.58   1
   8   2  10 8667.86 1424.10   2
   2  -8  10 9704.14 1040.51   2
   8  -2 -10 8742.76 1518.22   2
  -2  -8  10 5489.99 496.412   1
   8   2 -10 5315.67 1022.40   2
  -2   8 -10 8624.47 921.677   1
  -2  -8  10 8954.95 840.594   2
   8  -2 -12  987.20 582.829   2
   2   8  12 668.519 375.216   1
  -8  -2 -12 -218.35 572.902   3
  -2  -8  12 472.075 191.548   1
  -2  -8  12 439.818 175.333   2
   8   2  12 689.885 499.811   2
   2  -8  12  588.84 250.469   2
   2  -8 -12 682.803 293.502   3
   8   2 -12 329.298 382.631   2
   8  -2  12-702.376 650.712   2
  -2   8  12 401.973 254.408   1
  -8   2 -12 1329.39 592.154   3
  -2   8 -12 707.406 323.141   1
   2  -8  1419635.20 1024.17   2
  -8  -2 -1422219.20 1860.26   3
  -8   2 -1422853.40 1973.19   3
  -2   8 -1422127.20 1634.35   1
   8   2 -1420279.00 2048.37   2
   2  -8 -1425656.10 1649.22   3
   8  -2  1419289.50 2012.10   2
   8  -2 -1423035.20 2466.69   2
   2   8  1423832.00 2093.35   1
  -2  -8  1421538.70 1319.94   1
  -2   8  1421968.60 1947.44   1
   8   2  1421282.60 2199.59   2
   8  -2  16 4785.31 1008.49   2
  -8   2 -16 5640.56 1059.34   3
  -8  -2 -16 6141.83 1001.88   3
  -2   8 -16 4678.73 776.369   1
   2   8  16 3517.18 905.527   1
  -2   8  16 4801.12 943.551   1
   8   2 -16 5313.80 1084.56   2
  -2  -8  16 3892.13 618.937   1
   8  -2 -16 5342.96 1244.47   2
   8  -2 -18 450.294 424.648   2
   2   8  18 360.745 413.459   1
  -2  -8  18 180.302 255.828   1
   8  -2  18 347.792 415.366   2
  -2   8  18 159.652 274.641   1
  -8  -2 -18 386.922 360.228   3
   8   2 -18 1159.72 588.494   2
   8   2 -20 608.155 364.385   2
   2   8  20 105.332 248.027   1
  -2  -8  20  437.56 236.616   1
   8  -2 -20 802.794 582.699   2
  -2   8  20 538.977 341.261   1
  -8  -2 -20 802.887 378.546   3
   8  -2  20 428.526 341.276   2
  -2   8  22 5900.08 1085.87   1
   8   2 -22 4204.14 960.672   2
   2   8  22 5290.01 1087.86   1
  -2  -8  22 5242.71 877.345   1
   8  -2 -22 6016.02 1265.54   2
  -8  -2 -22 3236.10 655.792   3
  -2   8  24 674.948 395.886   1
   8  -2 -24 1766.81 670.203   2
   2   8  24 971.599 490.664   1
  -8  -2 -24-678.462 643.074   3
   8   2 -24 102.564 489.035   2
  -2  -8  24 1040.17 420.158   1
   8   2 -26-193.185 541.515   2
  -2   8  26 174.773 268.901   1
   8  -2 -26 607.167 460.891   2
  -2  -8  26 369.694 328.307   1
   2   8  26 570.255 374.847   1
   2  -8  26 119.948 234.934   1
   2  -8  28 4446.69 964.506   1
   8  -2 -28 4452.52 1133.37   2
   8   2 -28 4469.76 965.294   2
   2   8  28 3510.51 860.745   1
  -8  -2  28 5479.31 1061.41   1
  -8   2  28 5404.21 1136.89   1
  -2  -8  28 4280.19 908.323   1
  -2   8  28 4408.10 963.968   1
   8   2 -30 2788.32 775.955   2
  -2  -8  30 3020.38 747.237   1
   8  -2 -30 2510.82 848.288   2
   2   8  30 2462.14 774.119   1
  -8  -2  30 2331.67 663.198   1
  -2   8  30 2611.21 782.317   1
   2  -8  30 2384.62 729.213   1
  -8   2  30 2508.08 760.628   1
  -2  -8  32 99.2961 174.481   1
  -2   8  32  250.98 217.559   1
   2   8  32-69.7998 239.143   1
  -8  -2  32 153.423 184.074   1
   8  -2 -32 205.547 350.786   2
  -8   2  32-180.568 365.293   1
   2  -8  32 214.407 245.788   1
   8  -2 -34-530.444  491.61   2
  -2  -8  34-81.5912 221.765   1
  -8   2  34-49.4337 294.859   1
   2  -8  34-246.054 294.759   1
   2   8  34-120.111 276.998   1
  -8  -2  34 41.7404 227.382   1
  -2   8  34-151.179 264.164   1
  -2  -8  36 1631.79 586.047   1
  -8   2  36 798.968 425.471   1
  -2   8  36 1165.87 516.628   1
  -8  -2  36 821.455 416.043   1
   2   8  36 1128.10 491.215   1
   8  -2 -36 1437.39 704.788   2
   2  -8  36 1477.39 564.802   1
   2   8  38 -170.72 261.091   1
  -8  -2  38-125.305 309.955   1
  -8   2  38-34.8409 258.072   1
  -2   8  38-56.6063 206.186   1
  -8  -2  40-41.1636  188.56   1
  -8   2  40-36.9323 266.977   1
  -2   8  40 30.7515 177.027   1
   2   8  40-213.754 291.382   1
  -8  -2  42 390.823 316.237   1
  -3  -8   1 146.122 303.932   2
   8   3  -1-220.082  449.44   2
  -3  -8   1  234.43 158.572   1
  -3  -8  -1 387.743 239.862   1
   8   3   1-389.072 540.714   2
   8  -3   1 -228.57 349.366   2
   8  -3  -1 500.702  344.34   2
  -3   8   1 255.736 313.139   3
   8   3   3 8307.22 1342.79   2
   8   3  -3 8463.06 1329.28   2
   8  -3   3 8685.20 1390.77   2
   8  -3  -3 9097.19 1468.08   2
  -3   8   3 9614.31 1122.78   3
  -3  -8   3 6821.43 640.158   1
   3  -8   3 9966.22 1346.71   2
  -3  -8  -311538.60 1105.64   1
  -3  -8   310143.90 1369.82   2
   3  -8   546838.90 2817.72   2
   8   3   544377.20 3120.43   2
   8  -3   543014.40 3007.27   2
  -8   3  -544571.70 2790.62   3
  -3  -8  -546543.70 2373.37   1
   3   8   546091.40 2556.30   1
   8  -3  -544690.70 3285.09   2
   8   3  -540310.60 2861.20   2
  -3  -8   548327.50 2730.43   2
  -8   3  -7 5909.50 1019.53   3
   8   3  -7 4808.91 969.349   2
  -3  -8   7 8230.02 1040.82   2
   3   8   7 6325.90 1003.14   1
   3  -8   7 7304.89 1075.02   2
   8  -3   7 5240.71 1048.16   2
   8   3   7 5515.09 1115.92   2
  -3  -8  -7 7193.82 989.289   1
   8  -3  -7 6224.89 1268.92   2
   8   3  -931443.60 2494.65   2
  -3  -8   934909.40 1914.23   2
  -3   8  -934650.00 2031.16   1
   3   8   933400.10 2367.89   1
   8   3   929908.00 2576.88   2
   8  -3  -932692.60 2908.86   2
   3  -8   935216.70 2182.91   2
   8  -3   931139.60 2502.26   2
  -8   3  -930550.10 2286.19   3
  -3   8 -11 3761.30 720.144   1
   8   3  11 2737.54 801.508   2
   8  -3  11 2400.50 692.382   2
  -3  -8  11 3323.72 436.254   1
  -3  -8  11 2599.49 474.515   2
   8   3 -11 1521.85 433.111   2
  -3   8  11 3485.63 736.649   1
   3  -8  11 2971.26 586.778   2
  -8   3 -11 2648.17 623.762   3
   8  -3 -11 3312.11 995.414   2
   3   8  11 2022.08 661.203   1
   3  -8 -11 2754.12 617.084   3
   8   3  13 2683.96 804.295   2
  -8   3 -13 1812.86 599.777   3
  -3   8 -13 3083.42 690.774   1
   8  -3  13 1887.97 579.869   2
   3  -8  13 1613.37 391.341   2
   8  -3 -13 2330.13 746.832   2
   8   3 -13 1058.36 491.049   2
   3  -8 -13 1961.06 528.361   3
  -3  -8  13 1757.16 341.039   2
  -3  -8  13 2158.49 406.012   1
   3   8  13 1086.74 440.174   1
  -3   8  13 659.732 445.655   1
  -3  -8  15 32.2229 142.201   1
   3  -8  15 6.82292 134.732   2
   8   3 -15-16.6199 308.916   2
  -3   8  15-279.497  395.01   1
  -3   8 -15 165.586 289.677   1
  -8  -3 -15 825.232 507.789   3
   8  -3 -15-114.654 430.198   2
   3   8  15 3.29102 321.345   1
   8  -3  15-405.642 512.914   2
  -3  -8  17 7773.77 942.729   1
   8   3 -17 7831.72 1268.26   2
   8  -3  17 6955.06 1240.58   2
   3   8  17 6705.17 1166.95   1
   8  -3 -17 9010.00 1572.88   2
  -8  -3 -17 7195.37 1061.17   3
  -3   8  17 7258.58 1181.28   1
   3  -8  17 5983.43  638.06   2
  -3  -8  1918776.90 1550.18   1
   8   3 -1916117.20 1821.29   2
   3   8  1917122.80 1880.40   1
  -3   8  1918002.50 1866.57   1
   8  -3 -1916883.40 2118.36   2
  -8  -3 -1915942.20 1499.76   3
   8  -3  1918788.70 2010.05   2
  -3   8  21 225.798 257.912   1
   8  -3  21 488.517 432.559   2
  -8  -3 -21-362.253 381.768   3
  -3  -8 -21-5.47591 101.799   3
   3   8  21-32.1385 237.057   1
   8   3 -21-321.939 434.429   2
  -3  -8  21 77.0577 207.631   1
   8  -3 -21-253.257 411.986   2
   8  -3 -23 4147.11 1062.47   2
   3   8  23 4230.20 960.447   1
  -3   8  23 5251.62 1067.73   1
   8   3 -23 3676.50 840.855   2
  -3  -8  23 6075.63 982.017   1
   8  -3 -25-618.379 575.712   2
  -3  -8  25-36.1074 217.298   1
   3   8  25 135.482 225.968   1
  -3   8  25 63.7332  289.07   1
   8   3 -25-164.308 428.895   2
   8  -3 -27 3404.59 962.171   2
  -3   8  27 2277.17 700.376   1
  -3  -8  27 2635.72 680.789   1
  -8  -3 -27  755.06  345.85   3
  -8   3  27 3013.53 816.691   1
   8   3 -27 2224.59 632.487   2
   3   8  27 1385.59 580.979   1
  -8  -3  27 2681.38 712.013   1
   8  -3 -29 0.76481  340.61   2
  -3  -8  29-497.219 404.415   1
   3   8  29-852.411 459.534   1
  -8  -3  29-157.546 276.613   1
  -8   3  29-211.469  416.77   1
   8   3 -29-167.434 282.809   2
  -3   8  29-457.563 462.641   1
  -3  -8  31  418.04 294.959   1
  -8   3  31 206.044 208.608   1
   8  -3 -31 864.711 469.784   2
  -3   8  31-113.534 360.624   1
   3   8  31 310.157 313.647   1
  -8  -3  31  342.99 232.938   1
  -3  -8  33 957.497 478.108   1
  -8  -3  33 320.284 219.861   1
  -8   3  33 443.297 217.299   1
  -3   8  33 669.487 400.456   1
   8  -3 -33 1187.22 627.206   2
   3   8  33 867.018 447.248   1
  -8   3  35 1092.53 474.156   1
  -3  -8  35 1600.30  577.63   1
   3   8  35 709.347 419.233   1
  -3   8  35 1042.30  511.67   1
   8  -3 -35  541.45 426.906   2
  -8  -3  35  556.77 289.563   1
  -8  -3  37-75.9663 231.938   1
  -3   8  37 398.317 308.237   1
   8  -3 -37-289.536 419.298   2
   3   8  37 135.116 200.905   1
  -8   3  37 278.005 275.129   1
   3   8  39 250.058 231.239   1
  -8  -3  39-239.132 330.138   1
  -3   8  39 205.067 215.766   1
  -8   3  39 2.05305 186.311   1
  -8  -3  41 63.1766 162.623   1
  -8  -3  43-50.5003 123.461   1
   4  -8   0-474.904 661.296   2
   8   4   0-745.694  819.65   2
   8  -4   0  299.74 312.563   2
  -4   8   0-234.427  509.34   3
  -4  -8   0 522.326 280.233   1
   8  -4  -2 1193.84 586.628   2
   8   4   2 794.752 398.505   2
  -4   8   2 2255.67 629.707   3
  -4  -8  -2 2003.39  552.09   1
  -4  -8   2 1859.78 440.046   1
   8  -4   2 1454.40 551.766   2
   4  -8   2 1559.01  557.89   2
   8   4  -2 1449.87 436.531   2
  -4  -8   4 4835.63 973.705   2
   8  -4  -4 4500.51 1132.94   2
   4  -8   4 3198.12 817.512   2
   8   4  -4 3857.94  940.64   2
  -4  -8  -4 4562.64 813.781   1
   8  -4   4 3170.87 832.909   2
  -8   4  -4 3442.11 822.418   3
  -4   8   4 5637.09  925.39   3
   8   4   4 4245.21 1038.35   2
   4  -8   6 1580.54 580.345   2
   8   4  -6 1930.81 718.366   2
   8   4   6 1559.92 638.416   2
   8  -4   6 1093.59 502.203   2
  -4  -8  -6 1989.25 582.276   1
  -4  -8   6 1992.06 614.164   2
  -8   4  -6 1750.82  706.41   3
   8  -4  -6 2006.60 848.419   2
  -8   4  -8 8651.82 1279.66   3
   8  -4   8 9654.91 1419.50   2
   8   4   8 8642.43 1449.76   2
   4  -8  -811642.10 1421.76   3
  -4  -8   8 8730.11 1110.62   2
   4   8   8 9006.83 1270.61   1
   4  -8   8 9464.37 1258.70   2
   8  -4  -811378.30 1802.52   2
   8   4  -8 8367.11 1313.79   2
   8   4  10  711.21 366.271   2
   8  -4 -10 1385.19  663.68   2
  -4  -8  10 1093.75 360.023   2
  -4   8 -10 2137.76 615.078   1
   4   8  10 1063.65 524.284   1
   4  -8 -10 1418.04 577.542   3
   4  -8  10 1305.27 464.175   2
   8   4 -10  785.85 473.195   2
   8  -4  10 1097.19 527.094   2
  -8   4 -10 292.955 418.587   3
  -4   8 -12 114.641 215.937   1
   8   4 -12-254.442 418.044   2
   4  -8  12 119.791 254.155   2
  -8   4 -12-887.918 662.589   3
  -4  -8  12 59.2735 188.908   2
   4   8  12-271.248 417.523   1
   4  -8 -12 8.94404 273.203   3
   8  -4  12 -420.74 470.958   2
   8  -4 -12-168.088 461.087   2
   8  -4 -14 477.523 350.521   2
   4  -8 -14  443.17 279.292   3
   4  -8  14 699.274 279.214   2
   8   4 -14 271.217  330.17   2
   8  -4  14 132.671 362.016   2
   4   8  14 778.896 427.183   1
  -4   8 -14 1526.82 546.369   1
  -4  -8  14 753.648 331.137   1
  -4  -8  14 812.647 284.804   2
  -4  -8  16 3482.80 605.085   1
   4   8  16 2981.08 812.437   1
  -4   8  16 3312.75 785.169   1
   8   4 -16 3279.44 784.003   2
   8  -4  16 3485.80 862.578   2
   8  -4 -16 4561.31 1145.73   2
   4  -8  16 3888.34 636.891   2
   8  -4 -18 3149.82 986.263   2
   8  -4  18 2925.62 805.279   2
   4   8  18 2770.39 766.533   1
  -4   8  18 3750.90 884.877   1
   8   4 -18 2998.65 769.155   2
  -8  -4 -18 3353.36 755.859   3
   4  -8  18 3001.94 548.887   2
  -4  -8  18 3158.67 613.931   1
  -8  -4 -20  428.44 339.237   3
  -4  -8  20 610.491  298.03   1
   8   4 -20 1092.84  541.29   2
  -4   8  20 589.644 342.937   1
   4   8  20 444.473 419.084   1
   8  -4  20 560.183 426.187   2
   8  -4 -20 56.9593 378.414   2
  -8  -4 -22 8046.30 1036.56   3
   8   4 -22 8672.75 1278.17   2
  -4   8  22 8499.46 1334.18   1
   4   8  22 7920.04 1279.64   1
  -4  -8  22 9283.28 1210.59   1
   8  -4  22 6738.61 1168.53   2
   8  -4 -22 6778.72 1336.09   2
  -4   8  24-223.869 344.508   1
   8  -4 -24-993.253 735.835   2
  -8  -4 -24-1149.33 551.789   3
   4   8  24-198.497 274.704   1
   8   4 -24 -424.78 344.232   2
  -4  -8  24-168.271 306.752   1
   8  -4 -26-365.412 508.999   2
   4   8  26 0.58991 224.402   1
  -4  -8  26 -305.49 391.156   1
  -8  -4 -26-876.298 492.249   3
  -8  -4  26 128.249 171.313   1
   8   4 -26 112.579 267.355   2
  -4   8  26  11.084 239.478   1
   8  -4 -28 212.402 351.385   2
  -8   4  28 892.796 473.124   1
  -8  -4 -28-140.153 376.165   3
  -8  -4  28  376.34 280.631   1
   8   4 -28 798.874 426.699   2
  -4  -8  28 301.983 240.475   1
  -4   8  28 -2.9186 263.821   1
   4   8  28 189.121 255.773   1
   8  -4 -30  48.853 258.238   2
  -8  -4  30 907.114 404.686   1
  -8   4  30 312.615 278.423   1
  -4  -8  30 822.105 388.937   1
   4   8  30 435.097 347.232   1
  -4   8  30 431.237 285.293   1
  -8  -4 -30 205.827 244.018   3
   8  -4 -32  35.376 321.026   2
  -4   8  32-512.206 439.238   1
  -8  -4  32 23.4519 159.436   1
   4   8  32  232.14 293.135   1
  -4  -8  32 195.186 255.196   1
  -8   4  32-148.967 340.987   1
  -4   8  34 325.805 289.472   1
   8  -4 -34-188.543 434.209   2
   4   8  34 89.4075  227.41   1
  -4  -8  34 439.053 322.768   1
  -8   4  34-174.196 307.093   1
  -8  -4  34 11.1762 167.709   1
  -8   4  36 1650.88  606.02   1
  -4   8  36 1517.44 608.226   1
   4   8  36 1192.38 513.024   1
  -8  -4  36 1239.33 440.871   1
   8  -4 -36 914.226 483.984   2
  -8  -4  38-380.179  382.88   1
  -8   4  38-332.521 350.348   1
  -4   8  38-62.7497 188.657   1
   4   8  38 56.1115 198.541   1
  -8  -4  40-279.927 330.269   1
  -8   4  40-400.754 337.932   1
  -8  -4  42 73.1176 147.155   1
   5  -8   1 4397.90 1004.27   2
   8   5   1 3672.81 969.545   2
  -5   8   1 5707.65 1032.32   3
   5  -8  -1 2449.93 648.015   2
  -5  -8   1 4744.06 793.754   1
  -5  -8  -1 5030.71 837.635   1
  -5   8  -1 2884.33  672.94   3
   8  -5  -1 4167.81 1061.01   2
   8   5  -1 2984.42 682.322   2
   8  -5   1 4229.41 991.427   2
   8   5  -311036.30 1496.57   2
  -5   8   314927.40 1509.00   3
   5  -8  -310143.10 1489.51   2
   8  -5   312623.20 1689.30   2
  -5  -8  -315817.50 1567.06   1
   8  -5  -315572.20 2016.28   2
   8   5   313881.00 1801.48   2
   5  -8   313971.00 1726.18   2
  -8   5  -313307.50 1568.49   3
  -5   8  -311304.00 1442.30   3
   5  -8  -5 6162.93 1140.43   2
   8   5  -5 6667.77 1159.20   2
   8  -5  -5 8882.04 1544.59   2
   5  -8   5 9160.72 1354.11   2
  -5  -8  -5 8317.51 1233.27   1
   8  -5   5 7993.87 1310.11   2
  -8   5  -5 9521.56 1323.71   3
  -5  -8   5 9589.01 1304.64   2
   8   5   5 8051.70 1391.52   2
   8   5   7 1972.58 699.186   2
   5  -8   7 2272.56 668.602   2
  -5  -8   7 2509.20  668.50   2
   8   5   7 2284.00 655.152   3
   8  -5  -7 3427.96 1002.81   2
   8  -5   7 2544.64 746.689   2
   8   5  -7 2042.32  653.56   2
  -8   5  -7 1855.78  635.01   3
   8   5  -9 8667.34 1335.79   2
   8   5   9 6191.77 1151.86   2
  -5  -8   9 6440.35 972.752   2
   8  -5  -9 7015.30 1408.58   2
   5  -8   9 7343.87 1141.44   2
   8   5   9 8944.29 1192.59   3
  -8   5  -9 5777.71 1028.54   3
   8  -5   9 8191.54 1310.07   2
   8  -5 -11 31.7997  515.51   2
   8   5 -11 1284.21 525.783   2
  -8   5 -11 34.1355 620.315   3
   8  -5  11 1050.24 493.662   2
  -5   8 -11 1315.63  534.86   1
  -5  -8  11 577.593 313.014   2
   5  -8  11 992.765 423.552   2
   8  -5  13 7860.08 1278.51   2
   8   5 -13 7917.87 1236.00   2
  -5  -8  13 8062.15 997.321   2
   5   8  13 9285.08 1408.90   1
  -8   5 -13 7921.87 1245.87   3
   8  -5 -13 5804.19 1294.50   2
   5  -8  13 7689.72 1019.38   2
   8  -5 -15 628.189 453.751   2
   5  -8  15  910.61 376.672   2
   5   8  15 786.671 490.692   1
   8  -5  15-744.852 606.486   2
   8   5 -15 45.3831 342.397   2
  -5  -8  15 638.013 251.391   2
   5  -8  17 9577.76 1102.68   2
  -5  -8  17 7841.25 930.235   1
   8   5 -17 6647.48 1113.86   2
   5   8  17 6065.52 1191.53   1
   8  -5 -17 7777.97 1482.30   2
   8  -5  17 8204.57 1297.61   2
  -5  -8  17 7149.67 846.755   2
  -5   8 -17 9095.86 1226.77   2
  -5   8 -19 3438.99 713.224   2
   5  -8  19 2811.49 584.304   2
   8   5 -19 3143.59 767.482   2
  -5   8  19 3307.62  860.56   1
   5   8  19 2987.39 824.802   1
  -5  -8  19 3181.58 634.367   1
   8  -5  19 3228.17 829.059   2
   8  -5 -19 3249.77 1014.17   2
   8  -5  21 797.983 523.133   2
   8  -5 -21-292.216  564.90   2
   8   5 -21-82.1442 304.879   2
  -5  -8  21-3.42166 237.131   1
   5   8  21-44.6164 272.816   1
  -8  -5 -21 708.937 470.652   3
  -5   8  21-154.818 299.938   1
   8  -5 -23-381.446 601.305   2
  -5   8  23 936.238 523.059   1
   8   5 -23-268.136 380.911   2
  -8  -5 -23 753.224 456.194   3
  -5  -8  23 651.589 354.644   1
   5   8  23  536.07 437.855   1
   8  -5  23 145.026 334.661   2
   8   5 -25-337.128 360.427   2
  -5   8  25-141.989 309.971   1
  -8  -5 -25-459.106 386.062   3
  -5  -8  25 -146.27 241.666   1
   5   8  25 208.961 259.801   1
  -5  -8  27 4181.81 828.825   1
   8  -5 -27 2237.22 801.023   2
  -8  -5  27 3966.89 809.313   1
  -8   5  27 5028.34 1150.93   1
  -5   8  27 3884.73 921.889   1
   5   8  27 3124.26 838.739   1
  -8  -5 -27 3582.53  720.12   3
   8  -5 -29-123.086 380.025   2
  -5   8  29 144.561 198.452   1
  -8   5  29 217.887  326.56   1
   5   8  29 329.963 329.671   1
  -8  -5  29  459.45 307.968   1
  -5  -8  29 320.717  234.00   1
   8  -5 -31 2400.52 805.758   2
   5   8  31 2207.02 691.848   1
  -8  -5  31 2043.12  584.01   1
  -5   8  31 1464.46 580.274   1
  -5  -8  31 2946.45 724.587   1
  -8   5  31 1976.56 690.962   1
   8  -5 -33  516.67 470.696   2
  -8   5  33 3.49116  259.29   1
  -5   8  33-172.673  247.83   1
  -5  -8  33 70.5274 235.191   1
   5   8  33 30.1876 241.369   1
  -8  -5  33 269.789 267.131   1
  -8   5  35 19.1211 289.201   1
  -5   8  35 259.003 293.011   1
   5   8  35-1.95556 188.034   1
  -8  -5  35 27.6841 144.286   1
   8  -5 -37-324.347 486.227   2
  -8  -5  37 27.9158 198.946   1
  -5   8  37  253.87 305.275   1
   5   8  37-48.3497 218.519   1
  -8   5  37 18.7958 186.869   1
  -8  -5  39 25.7072 203.121   1
  -8   5  39-116.317 216.002   1
  -5   8  39-121.766  250.09   1
   5   8  39-55.6571 168.823   1
   8  -5 -39-657.023  531.45   2
  -8  -5  41 860.376 380.326   1
  -6  -8   023129.10 1912.93   1
   8  -6   029011.30 2676.66   2
   6  -8   027997.90 2588.17   2
  -6   8   030699.20 2332.18   3
   8   6   031573.20 2709.24   2
  -6   8   212267.40 1450.03   3
  -8   6  -210716.10 1424.52   3
  -6   8  -2 9520.78 1332.26   3
   6  -8  -210321.90 1598.30   2
  -6  -8  -210846.30 1344.35   1
   8  -6   213328.70 1791.14   2
   8  -6  -213021.10 1847.23   2
   6  -8   212257.80 1711.08   2
   8   6   210587.90 1598.31   2
   8   6  -2 9961.91 1524.20   2
   6  -8   4 4230.01 994.852   2
  -6   8  -4-852.289 1026.74   3
   8  -6  -4 4645.44 1131.65   2
   8  -6   4 2781.02 795.775   2
  -8   6  -4 3941.22 916.562   3
   8   6   4 3740.34 984.594   2
   8   6  -4 1968.72 689.305   2
  -8   6  -6 3058.93 804.084   3
   8   6  -6 759.719 356.877   2
   6  -8  -6 1326.56 502.758   2
   8  -6  -6 3347.45 955.809   2
   8  -6   6 2586.96 770.705   2
   8   6   6 2709.13 837.861   2
   6  -8   6 2238.20 640.396   2
   8   6  -8 594.202 347.136   2
   6  -8   8 769.736 454.078   2
   6   8   8  853.55 335.077   3
   8   6   8 974.095 450.722   3
   6  -8  -8 901.842 572.636   2
  -6  -8   8 308.478 264.779   2
   8  -6   8 575.931 488.826   2
   8  -6  -8 1047.24 569.208   2
  -8   6  -8 884.228 446.098   3
   6  -8 -10 7547.14 1450.87   2
   8  -6 -10 5387.27 1220.89   2
   8  -6  10 7801.85 1280.96   2
   6  -8  10 7651.02 1173.79   2
  -6  -8  10 5575.57 938.586   2
  -8   6 -10 6809.66 1137.27   3
   8   6 -10 7323.23 1210.49   2
   6   8 -12 1665.04 431.199   2
   8  -6  12 2790.10 751.453   2
   8   6 -12 4556.51 967.413   2
   6  -8  12 1613.63  446.79   2
   8  -6 -12 2858.75 918.074   2
  -6  -8  12 1942.54 554.844   2
  -8   6 -12 2620.28 818.119   3
   8   6 -1413606.30 1560.46   2
  -6  -8  1413906.40 1409.58   2
  -6   8 -1414614.40 1776.83   2
   8  -6 -1413719.30 1954.09   2
   8  -6  1414340.10 1685.07   2
   6   8 -1411676.90 1166.62   2
   6  -8  1413504.90 1415.24   2
   8  -6  16 9175.18 1353.30   2
   6  -8  1610887.20 1269.03   2
   8   6 -16 9305.08 1282.86   2
   8  -6 -1610528.50 1720.50   2
  -6   8 -1611411.10 1530.65   2
  -6  -8  1610456.00 1177.58   2
   6   8 -16 8766.08 957.988   2
   6   8 -18-52.5043 185.504   2
   8  -6 -18  426.29 452.544   2
  -6  -8  18  116.17 260.055   2
   8   6 -18-494.987 390.052   2
   6  -8  18-609.379 316.832   2
   6   8  18-73.4364 346.779   1
   8  -6  18-310.567 358.439   2
   8  -6  20 3510.62 846.677   2
   6   8 -20 2532.31 459.426   2
   8  -6 -20 4256.58 1097.90   2
   8   6 -20 4029.78 823.223   2
   6   8  20 1867.90 665.084   1
  -6  -8  20 4485.25 748.656   1
   6  -8  20 4069.63 765.688   2
  -6   8  20 3819.69 946.479   1
   6  -8  22 1309.37 440.698   2
   8  -6  22 2450.94 708.882   2
   8  -6 -22 1333.55 584.026   2
   8   6 -22 1465.51 584.266   2
  -6  -8  22 2678.39 607.804   1
   6   8  22 1077.34 546.132   1
  -6   8  22 2376.98 765.573   1
  -8  -6 -24 4273.72 781.045   3
   8  -6 -24 3782.81 981.175   2
   8   6 -24 4756.94  874.44   2
  -6  -8  24 5347.66 875.754   1
   6   8  24 3531.61 955.103   1
  -6   8  24 4846.63 1071.08   1
   8  -6 -26  18.862 394.901   2
   6   8  26 1349.63  612.24   1
  -6  -8  26 409.173 280.618   1
  -6   8  26 976.556 506.492   1
  -8  -6  26 761.748 341.169   1
  -8   6  26 1530.06 674.922   1
  -8  -6  28 5770.44 942.042   1
   8  -6 -28 6158.57 1287.92   2
  -6  -8  28 6743.74 1017.68   1
  -8   6  28 7348.41 1323.75   1
  -6   8  28 7102.31 1241.54   1
   6   8  28 4590.77 1008.84   1
  -6  -8  30 4148.48 843.922   1
  -8   6  30 5901.08 1162.24   1
   8  -6 -30 4608.12 1121.02   2
   6   8  30 3524.23 881.028   1
  -8  -6  30 4589.85 837.783   1
  -6   8  30 4323.83 977.665   1
   8  -6 -32 239.238 334.416   2
  -8  -6  32 70.1248 183.059   1
  -6   8  32 170.233 244.991   1
   6   8  32 229.751  301.25   1
  -8   6  32-304.405  382.93   1
  -6  -8  32-210.354 289.239   1
  -8   6  34 1143.60 509.854   1
   8  -6 -34 851.094 511.184   2
   6   8  34 757.387 431.709   1
  -8  -6  34 1085.31 425.827   1
  -6   8  34  207.44 246.431   1
  -6   8  36 444.434 333.169   1
  -8  -6  36 679.954 338.771   1
  -8   6  36 543.199 384.817   1
   6   8  36 315.611 309.175   1
   8  -6 -36  342.96 384.959   2
  -8  -6  38 678.547 346.182   1
  -8   6  38 206.865 253.033   1
   8  -6 -38-504.437 430.004   2
  -6   8  38 459.727 345.227   1
   6  -8 -38 503.618 379.128   2
   6   8  38  622.62 398.122   1
   8  -6 -40-623.098 457.358   2
   6  -8 -40 527.113 396.851   2
   6  -8 -42 872.215 492.124   2
  -7   8   120895.10 1954.22   3
   8   7   118117.50 2080.36   2
   8  -7   120987.50 2295.99   2
   8  -7  -119096.70 2240.63   2
   7  -8   120003.40 2227.02   2
   7  -8  -121319.30 2324.02   2
  -7   8  -121794.40 2046.17   3
  -8   7  -118860.20 1913.96   3
   8   7  -122314.70 2250.69   2
  -7   8  -313081.10 1632.09   3
   8  -7   314821.40 1888.55   2
   7  -8   313083.60 1756.86   2
   7  -8  -313985.20 1908.68   2
  -8   7  -313372.00 1640.77   3
   8  -7  -314079.50 1957.11   2
   8   7   314422.80 1797.70   2
   8   7  -314053.50 1781.03   2
   8  -7  -5 3180.15 948.261   2
  -7   8  -5 1889.04 580.998   3
   8  -7   5 2855.72 800.117   2
   8   7  -5 2085.30 675.556   2
   7  -8  -5 2627.91 826.619   2
  -8   7  -5 1655.24 624.305   3
   7  -8   5 2341.05 737.681   2
   7   8  -7 325.881 301.856   2
   8   7  -7  672.86 402.651   2
   8   7   7 689.568 371.469   3
   8  -7  -7 486.088 495.942   2
   7  -8   7 600.811 393.169   2
   7  -8  -7 523.795 393.504   2
  -8   7  -7 976.451 529.836   3
   8  -7   7 1265.57 537.857   2
  -7   8  -7 58.1914 586.329   3
   8   7  -9 3612.84 861.783   2
   8   7   9 3370.84 752.596   3
   8  -7  -9 2721.65 891.922   2
   7   8   9 3204.29 637.227   3
   8  -7   9 3752.81 929.682   2
   7   8  -9 1740.88 563.105   2
   7  -8   9 3621.78 880.347   2
  -8   7  -9 4361.66 1047.82   3
   7  -8  -9 3579.36 1026.73   2
   7   8 -11 4370.23 825.371   2
   8   7 -11 5483.26 1006.45   2
   8  -7 -11 6651.91 1384.29   2
   7  -8  11 6750.51 1112.37   2
   8  -7  11 6074.28 1124.54   2
   7  -8 -11 6523.07 1365.69   2
  -8   7 -11 8821.60 1482.90   3
   8  -7  1311572.80 1503.58   2
   7  -8  1310391.20 1353.65   2
  -7  -8  1311197.40 1395.33   2
   8  -7 -1311657.70 1823.51   2
   7  -8 -1313470.10 1966.14   2
   7   8 -1310361.50 1234.44   2
   8   7 -1313213.10 1522.98   2
   8   7 -1511040.40 1361.00   2
   7  -8  15 9979.69 1311.69   2
   7  -8 -1511048.90 1785.89   2
  -7  -8  15 9907.02 1293.16   2
   8  -7  15 9278.85 1330.64   2
   8  -7 -1510909.40 1753.63   2
   7   8 -15 9235.43 1141.99   2
   8  -7  17 4148.46 929.779   2
   8  -7 -17 5052.01 1202.75   2
   7  -8 -17 4774.31 1190.26   2
   7  -8  17 6206.51 1035.36   2
   8   7 -17 5743.61 962.969   2
   7   8 -17 3590.52 674.008   2
   8  -7  19 292.545 306.641   2
   7  -8  19 653.476 441.604   2
   7   8 -19 763.346 329.126   2
   8  -7 -19 806.984 526.487   2
   7  -8 -19 360.382 370.444   2
   8   7 -19 516.437 327.027   2
   7  -8  21-92.3584  307.20   2
   8   7 -21 399.905 377.815   2
   8  -7 -21 62.0162 325.892   2
   7  -8 -21 677.215 570.859   2
   7   8 -21 13.6711 201.102   2
  -7  -8  21 35.5722 206.975   1
   8  -7  21 106.873 321.641   2
  -7  -8  23 383.702 249.248   1
   7  -8  23 780.255 431.974   2
   8  -7  23 304.176 327.497   2
   8  -7 -23-231.492 425.745   2
   8   7 -23-216.514 376.561   2
   7  -8 -23  406.31 434.334   2
  -7   8  23 798.503 545.642   1
  -8   7  25 2453.28  793.74   1
   8  -7 -25 1922.68 742.953   2
  -7  -8  25 2033.61 526.299   1
   7  -8 -25 1938.97 797.786   2
  -7   8  25 2088.17 706.451   1
  -8  -7  25 1313.24 410.078   1
  -8  -7  27 4909.59 836.774   1
   7  -8 -27 6412.23 1337.03   2
   7   8  27 5026.04 1087.12   1
  -7   8  27 7576.02 1290.39   1
  -8   7  27 7179.55 1285.77   1
  -7  -8  27 5942.24 918.222   1
   8  -7 -27 7382.04 1414.02   2
  -8   7  29 5974.20 1172.41   1
  -7   8  29 5451.38 1123.84   1
   7   8  29 4343.83 1008.66   1
  -7  -8  29 4895.35 846.987   1
   8  -7 -29 5779.84 1245.13   2
  -8  -7  29 4168.55 776.052   1
   7  -8 -29 5169.32 1214.74   2
   8  -7 -31 3147.49 944.351   2
  -7  -8  31 2491.68 632.004   1
   7  -8 -31 2218.85 807.818   2
   7   8  31 2633.56 781.969   1
  -8   7  31 3801.59 931.315   1
  -8  -7  31 2593.52 617.704   1
  -7   8  31 2541.30 766.437   1
   8  -7 -33 333.013 348.383   2
  -8   7  33 493.657 373.908   1
   7   8  33 116.636 211.974   1
   7  -8 -33 390.988 324.301   2
  -8  -7  33 740.237 353.847   1
  -7   8  33 695.216 425.365   1
   7  -8 -35 149.317  329.66   2
  -8   7  35  217.72 248.888   1
   8  -7 -35-13.7315 269.179   2
  -8  -7  35-78.0671 179.442   1
   7   8  35-113.689 181.485   1
  -7   8  35 323.012  308.93   1
   8  -7 -37 277.178 333.431   2
   7  -8 -37 313.858 399.815   2
  -8   7  37 211.324 295.248   1
   7   8  37 131.136 260.493   1
  -7   8  37  292.95 290.039   1
   8  -7 -39 751.631 485.439   2
   7  -8 -39 469.808 395.077   2
   8  -7 -41 1024.58 591.532   2
   7  -8 -41 1094.44 590.732   2
   8  -8   023986.10 2479.95   2
  -8   8   025745.40 2181.92   3
  -8   8  -2 3643.12 903.131   3
   8  -8   2 5101.08 1151.13   2
   8  -8  -2 5117.15 1204.52   2
   8   8  -2 5631.69 1128.11   2
   8   8  -4 3324.79 895.763   2
   8  -8  -4 2157.76 788.702   2
   8  -8   4 1972.80 733.686   2
  -8   8  -4 2063.11 709.541   3
   8  -8  -6 1868.07 731.797   2
   8  -8   6 1295.18 579.235   2
   8   8  -6 2045.05  706.49   2
  -8   8  -6 2494.68 764.565   3
   8  -8  -8 5.39745  353.64   2
   8  -8   8 244.734 342.774   2
   8   8  -8 248.628 309.128   2
   8   8   8 19.8069 296.711   3
  -8   8  -8 995.979 653.523   3
  -8   8 -10 9588.62 1536.18   3
   8  -8 -10 7119.57 1392.21   2
   8  -8  10 6554.36 1182.98   2
   8   8  10 8353.33 1077.34   3
   8   8 -10 5458.17 1002.61   2
   8   8 -12 408.421 312.323   2
   8  -8 -12 133.183 387.332   2
   8  -8  14 7316.06 1176.28   2
   8  -8 -1410163.00 1689.90   2
   8   8 -14 8539.58 1186.52   2
   8  -8 -16 5825.64 1292.52   2
   8  -8  16 5442.13 1016.29   2
   8   8 -16 5364.55 906.576   2
   8   8 -18-253.093 319.666   2
   8  -8  18 99.7639 273.208   2
   8  -8 -18-63.1462 455.062   2
   8  -8 -20 2148.69 883.905   2
   8  -8  20 1308.33 495.361   2
   8   8 -20 1996.82 550.563   2
   8  -8  22 659.758 387.559   2
   8  -8 -22 1795.99  722.79   2
   8  -8 -24 2936.94 899.658   2
  -8  -8  24 2124.86 499.795   1
  -8   8  24 2932.56  871.05   1
  -8  -8  26-7.35654 260.843   1
   8  -8 -26 368.869 386.818   2
  -8   8  26 712.556 411.299   1
   8  -8 -28 3494.19 1004.79   2
  -8   8  28 4448.66 1013.34   1
  -8  -8  28 3727.66 704.506   1
   8  -8 -30 3057.16 878.983   2
  -8  -8  30 3830.21 721.596   1
  -8   8  30 4314.09 1038.66   1
  -8   8  32-114.131 307.284   1
   8  -8 -32-441.887 470.199   2
  -8   8  34 785.725 430.178   1
   8  -8 -34 469.568 413.813   2
  -8   8  36 280.123 319.013   1
   8  -8 -36 548.031 418.724   2
   8  -8 -38 39.4816 222.513   2
   8  -8 -40 666.855 514.816   2
   9   0  -134228.90 2710.75   2
   0   9   134524.40 1575.94   1
   0   9  -129248.20 1214.26   1
   9   0   134524.50 2716.50   2
   9   0   3 227.737 371.999   2
   0   9   3 -9.9182 231.765   1
   9   0  -3-132.572 402.698   2
   0   9   5 261.116 224.593   3
   9   0   5 32.4617 323.401   2
   0   9   5-38.4019 197.458   1
   9   0  -5-472.396 524.453   2
   0   9   7 1268.97 404.195   1
   9   0   7 459.293 333.245   2
   9   0  -7 969.454 519.253   2
   0   9   9 2338.74 566.412   1
   9   0  -9 1205.77 527.599   2
   9   0   9 1458.91 523.955   2
   0   9  11 1203.91 468.896   1
   9   0  11-485.219 654.113   2
   0  -9  11 1112.25 333.846   2
  -9   0 -11 310.533 677.854   3
   9   0 -11 1737.88 676.702   2
   9   0 -1319638.50 2158.60   2
   9   0  1316172.30 1898.41   2
  -9   0 -1315662.40 1629.24   3
   0   9  1315487.30 1638.94   1
   9   0  15 4897.38 1086.58   2
   9   0 -15 6109.28 1273.55   2
   0   9  15 5039.44 1038.65   1
  -9   0 -15 5143.03 938.603   3
   9   0 -1711891.70 1727.50   2
  -9   0 -1712980.60 1438.05   3
   0   9  1711899.60 1511.55   1
   9   0  1712972.50 1748.03   2
   0  -9 -19 600.994 214.803   3
   9   0  19 211.582 326.198   2
   0   9  19  836.91 437.817   1
   0  -9  19 853.884 422.509   1
  -9   0 -19 457.487 342.137   3
   9   0 -19 917.837 519.014   2
   9   0 -21-81.8478 434.956   2
   0  -9  21 52.7015 237.029   1
   0   9  21-49.6113 354.913   1
  -9   0 -21-358.549 439.263   3
   9   0 -23-696.991  814.25   2
   0  -9  23 435.368 331.838   1
   0   9  23-266.979 431.992   1
  -9   0 -23-812.447 497.941   3
   0  -9  25  147.81 284.239   1
   0   9  25-131.332 320.748   1
   0  -9  27 6521.13 1113.89   1
   9   0 -27 6964.35 1314.40   2
   0   9  27 5508.75 1092.38   1
   0   9  29 996.084 507.919   1
   0  -9  29 1363.88 526.189   1
  -9   0  29  934.64 487.697   1
   9   0 -29 620.107  376.42   2
   9   0 -31 3743.42 972.348   2
   0  -9  31 2982.59  758.09   1
  -9   0  31 3342.22 860.576   1
   0   9  31 3618.94 873.819   1
  -9   0  33-11.9669 264.229   1
   0   9  33-324.349 331.918   1
   0  -9  33-80.4849 254.637   1
   9   0 -33 -277.89 341.327   2
  -9   0  35-178.319 348.945   1
   0   9  35-30.4746 246.201   1
  -9   0  37-321.475 294.589   1
   0   9  37-255.321 309.913   1
  -9   0  39 20.7468 190.973   1
   0   9  39 122.836 240.881   1
  -9   0  41 382.553 308.075   1
   1   9   0 3503.52 509.855   1
   9  -1   0 4430.04 1049.30   2
  -1   9   0 4696.75 563.422   1
   9   1   0 4951.19 1050.97   2
   9  -1   222235.10 2234.81   2
   9  -1  -220466.10 2159.83   2
   1   9   216940.30 1285.96   1
  -1   9   217710.40 1239.05   1
   9   1   219101.60 1996.22   2
   9   1  -221560.00 2126.32   2
  -1   9  -215850.30 840.693   1
  -1   9   4 1859.93 452.897   1
   9   1   4 1507.50  571.26   2
   9  -1   4 1977.70  711.73   2
  -1   9   4 2092.29  536.99   3
   9   1  -4 1339.64  555.12   2
   9  -1  -4 1362.08 581.239   2
   1   9   4 1720.25 482.469   1
   9   1   6 2712.42 864.846   2
  -1   9   6 2933.54  596.17   1
   9  -1   6 2176.83 753.022   2
  -1   9   6 3710.90 610.907   3
   1   9   6 2242.14 555.158   1
   9   1  -6 1960.16 635.366   2
   1   9   6 2484.51 407.062   3
   9  -1  -6 2102.41  727.67   2
   1   9   8-91.1791 254.001   1
   9   1   8-122.068 393.353   2
   9  -1   8-587.706 498.898   2
   9   1  -8-205.962 388.028   2
   9  -1  -8 217.563 359.116   2
  -1   9   8 19.2849 157.746   1
  -9   1  -8-480.487 502.486   3
   9  -1 -10 988.097 575.993   2
   1  -9  10 1362.16 373.098   2
  -1  -9  10 656.557 267.073   2
  -9   1 -10 567.547 351.854   3
  -1   9  10 1026.21 421.785   1
  -1   9 -10 757.471 186.288   1
   1   9  10 901.995 420.503   1
   9   1 -10 694.942 428.948   2
   9   1  10 362.717 336.586   2
   9  -1  10 10.9201 543.263   2
  -1  -9  1211600.60  791.67   2
  -1   9 -1211767.70 785.955   1
   9   1  1214333.90 1813.54   2
   1   9  1213253.60 1497.94   1
   9  -1  12 8237.60 1297.33   2
   9   1 -1211760.00 1603.76   2
  -1   9  1212393.90 1423.86   1
   1  -9  1214252.20 1046.59   2
   9  -1 -1212970.40 1833.08   2
  -9  -1 -1212098.20 1380.11   3
  -9   1 -1214144.20 1591.91   3
   9   1  14 2283.93 778.553   2
  -9  -1 -14 1949.32 508.945   3
   9  -1 -14 2518.52 873.566   2
   9  -1  14 1067.52 436.657   2
  -1  -9  14 2416.06 481.435   1
  -1   9  14 2249.46 648.974   1
   1   9  14 2722.51 727.439   1
   9   1 -14 2363.46  750.69   2
  -9   1 -14 2662.40 725.873   3
   1   9  16 7997.13 1239.70   1
  -1   9  16 7325.53 1166.10   1
   9   1 -16 7632.72 1358.62   2
  -1  -9  16 8444.69 965.093   1
   9  -1 -16 8715.69 1478.08   2
  -9  -1 -16 7937.28 1158.94   3
   1  -9 -16 8026.09 799.637   3
  -9   1 -16 8667.31 1225.29   3
   9   1  1610238.40 1562.85   2
   9  -1  16 6900.94 1262.81   2
   1  -9 -18 2172.04 466.529   3
  -9  -1 -18 2424.36 654.394   3
   9  -1 -18 2225.71 782.303   2
  -1   9  18 2043.00  705.47   1
   1   9  18 1714.11 651.189   1
   9   1  18 2314.31 794.307   2
   9  -1  18 2956.63 875.691   2
  -9   1 -18 1790.09 596.575   3
  -1  -9  18 3325.10 659.637   1
   9   1 -18 1605.24 666.687   2
  -9   1 -20 501.805 330.148   3
  -1  -9  20 557.449 278.552   1
  -9  -1 -20 797.348  426.34   3
   1   9  20 726.437 393.944   1
   9   1 -20 598.186 390.658   2
   9  -1  20  90.148 294.428   2
  -1   9  20 824.245 454.847   1
   9  -1 -20 193.468 312.477   2
  -1   9  22-540.626 541.554   1
   1   9  22-1138.39 512.183   1
  -1  -9  22-577.226 439.867   1
  -9  -1 -22-960.168  592.99   3
  -9   1 -22-939.145 652.823   3
   9  -1 -22 2.25403 525.498   2
   9  -1 -24 631.729 391.674   2
   9   1 -24-317.143  642.49   2
  -1  -9  24 234.012 239.908   1
   1   9  24 328.772 224.304   1
  -1   9  24  248.65  242.74   1
  -9  -1 -24-42.0373 424.374   3
   9  -1 -26 773.271 582.654   2
  -1  -9  26 1691.36 538.349   1
  -9  -1 -26  142.99 430.563   3
  -1   9  26 985.138 500.454   1
   9   1 -26-31.5976 597.259   2
   1  -9  26 1283.76 584.534   1
   1   9  26 753.344 409.012   1
   1   9  28 2206.24 741.577   1
   9   1 -28 1904.90 625.243   2
   1  -9  28 2096.55 685.176   1
  -9  -1 -28 2330.36  649.87   3
  -1   9  28 2222.03  723.46   1
   9  -1 -28 1890.23 679.002   2
  -1  -9  28 3027.54 739.032   1
   9   1 -30  140.65 282.842   2
  -9  -1  30 539.054 374.708   1
  -1  -9  30 1071.20 467.131   1
   1  -9  30 856.124 449.462   1
  -1   9  30 557.552 400.523   1
  -9   1  30 916.032 466.379   1
   1   9  30 1134.64 547.703   1
   9  -1 -30 1206.25 627.499   2
   9  -1 -32 633.929 435.565   2
   1   9  32 334.541 287.992   1
  -9  -1  32 531.753 301.901   1
  -9   1  32 643.137 432.211   1
   1  -9  32 210.854 248.337   1
  -1  -9  32 804.223 395.133   1
   9   1 -32 748.012 412.456   2
  -1   9  32 474.784 313.794   1
   9  -1 -34  588.68 461.012   2
   1   9  34  818.67 431.597   1
  -9  -1  34 858.191 461.376   1
  -9   1  34 904.937 471.149   1
  -1   9  34 358.586 313.198   1
  -9   1  36 98.1382 192.487   1
  -1   9  36-87.0048 224.264   1
   1   9  36-188.413 303.059   1
  -9  -1  36  112.93 210.072   1
  -9  -1  38-177.918 314.763   1
  -1   9  38-151.692 302.032   1
   1   9  38-286.429 311.819   1
  -9   1  38-314.342 298.976   1
  -9  -1  40-40.6672 195.165   1
  -9   1  40 0.57582 245.303   1
   9   2   1 1653.47 650.768   2
   9  -2   1 3355.79 966.936   2
   9  -2  -1 1853.70 702.074   2
   9   2  -1 2709.35 819.255   2
   9  -2   3 5345.70 1161.07   2
   9   2   3 4872.11 1090.68   2
  -2  -9  -3 5747.14 714.224   1
   9   2  -3 5673.45 1170.98   2
   2   9   3 5403.51 836.172   1
   9  -2  -3 3735.79 970.145   2
  -2   9   3 5826.69 874.391   3
  -2  -9  -5 863.914 304.668   1
   9   2   5 84.3209 363.352   2
  -2   9   5 318.608 296.188   3
   9  -2   5 213.472 336.654   2
   9   2  -5 246.879 484.033   2
   9  -2  -5 595.829 481.137   2
  -2   9   5 910.565  368.63   1
   2   9   5 1135.44 455.151   1
   9  -2   728100.20 2470.50   2
  -2  -9   727306.50 1893.66   2
   9   2  -725215.10 2344.55   2
  -2   9   730380.80 2020.81   1
   2  -9   727655.80 2031.62   2
   9  -2  -728952.30 2671.25   2
  -2   9  -721634.40 1253.24   1
   2   9   726893.00 2004.70   1
  -2  -9  -726826.90 1797.54   1
  -9   2  -728158.40 2233.56   3
   9   2   725892.30 2415.60   2
  -2   9   9  592.74 348.408   1
   2   9   9 316.777 306.832   1
  -2  -9   9 276.087  256.43   2
   2  -9   9 274.297 287.987   2
   9   2   9  206.15 302.567   2
  -2   9  -9 298.225 160.588   1
   9  -2   9-360.628 506.502   2
   9   2  -9-898.513 761.727   2
  -9   2  -9 110.852 328.935   3
   9  -2  -9 112.576 404.302   2
   9  -2 -11 1357.32  608.92   2
   9   2  11 2073.91 740.014   2
  -2  -9  11 1898.95 427.858   2
   9  -2  11 1112.47 426.407   2
  -9   2 -11 1306.76 516.851   3
   2  -9  11 2528.90 556.065   2
  -2   9  11 2534.42  621.97   1
   9   2 -11 1248.07 415.392   2
  -2   9 -11 2312.45 460.037   1
   2   9  11 1938.32 598.637   1
  -2   9 -13 1147.62 343.853   1
   9  -2  13-971.068 733.935   2
  -2   9  13 942.481 395.258   1
   9   2  13 1173.59 589.126   2
  -2  -9  13 941.292 224.321   2
   2  -9  13 1228.04 324.872   2
   9   2 -13 544.264 338.318   2
  -2  -9  13 953.383 263.697   1
   9  -2 -13 1258.37 647.931   2
   2   9  13 1297.56 493.772   1
  -9   2 -13 887.309 475.431   3
   9   2  15 833.192  608.72   2
   9  -2  15 13.2225 458.697   2
   2   9  15 1121.99 521.023   1
   2  -9  15 781.314 208.723   2
  -9   2 -15 1350.84 608.638   3
  -2  -9  15 943.355 309.556   1
  -2   9  15 853.742 457.617   1
  -2   9 -15 905.046 324.003   1
   9   2 -15 558.362 476.993   2
  -9  -2 -15 778.577 422.008   3
   2  -9 -15 708.498 328.954   3
   9  -2 -15 1472.94 749.509   2
   9  -2 -17-395.595 623.022   2
  -2   9 -17 117.497 164.632   1
   9  -2  17-94.0723  373.92   2
  -9   2 -17 111.093 321.664   3
   2   9  17 208.384 271.531   1
  -9  -2 -17 140.683 282.908   3
  -2   9  17-107.197 287.065   1
   2  -9 -17 175.198 254.297   3
   9   2 -17 40.2883 304.585   2
  -2  -9  17  67.805 167.586   1
   9  -2 -19 455.058 510.618   2
   9  -2  19 622.837  455.27   2
  -2  -9  19 159.931 216.322   1
  -2   9  19 389.255 357.105   1
   9   2 -19 141.057 299.647   2
   2   9  19 185.674 286.759   1
  -9  -2 -19 390.681 339.812   3
  -9   2 -19 574.499 449.887   3
   9  -2  21 6474.43 1205.14   2
  -2   9  21 7929.68 1245.57   1
   9   2 -21 7310.42 1321.66   2
  -2  -9  21 7713.13 1025.27   1
   9  -2 -21 8906.58 1598.05   2
   2   9  21 7238.20 1230.26   1
  -9  -2 -21 6584.76 975.007   3
   9  -2 -23 2197.60 845.795   2
  -2  -9  23 1067.88 431.893   1
   2   9  23 1336.22 566.847   1
  -2   9  23 1325.87  511.94   1
   9   2 -23 431.171 309.655   2
  -9  -2 -23-253.385 530.519   3
   9  -2 -25 766.382 585.111   2
  -2   9  25 219.451 239.256   1
   2   9  25 759.012 469.034   1
  -2  -9  25 1014.93  449.81   1
   9   2 -25-291.234 574.876   2
   2   9  27  183.69 286.512   1
   9  -2 -27 956.799 604.203   2
  -2   9  27 157.961  246.63   1
  -2  -9  27 195.678 231.155   1
   9   2 -27-371.034  532.79   2
  -9  -2 -27-513.762 401.245   3
   9  -2 -29 834.747 464.903   2
  -2  -9  29 108.414 167.144   1
  -9  -2  29 399.597 295.867   1
  -2   9  29  518.97 403.571   1
  -9  -2 -29-513.858 433.991   3
   2   9  29 151.265 328.521   1
   9   2 -29-99.3848 398.578   2
  -9   2  29 42.2203 239.422   1
   9  -2 -31 326.292 443.193   2
  -2   9  31-31.3498 243.685   1
   2   9  31 71.7535 207.631   1
  -9   2  31 -389.39 446.406   1
  -9  -2  31-171.079 313.811   1
  -2  -9  31-330.486 289.115   1
  -9  -2 -31-81.3604 278.838   3
  -9   2  33 565.329  405.33   1
  -9  -2 -33 1162.49 493.185   3
   9  -2 -33 624.278  445.50   2
  -9  -2  33 420.669 356.683   1
  -2   9  33 981.104 458.217   1
   2   9  33  760.30 458.095   1
   2   9  35 1105.12 502.177   1
   9  -2 -35 1106.41 587.753   2
  -9  -2  35 1294.08 492.887   1
  -9   2  35 754.415 451.566   1
  -2   9  35 914.634 464.185   1
  -9  -2  37 463.286 300.579   1
  -9   2  37 661.652 380.775   1
  -2   9  37 742.823  414.38   1
   2   9  37 788.284 444.293   1
  -9   2  39-253.561 297.971   1
  -2   9  39-229.324 195.294   1
  -9  -2  39-264.816  336.28   1
   2   9  39-117.151 246.998   1
  -9  -2  41-45.4056 170.528   1
   9   3   0 170.357 318.665   2
  -3  -9   0 681.184 220.231   1
   9  -3   0-34.0195  441.60   2
   9   3  -2 5769.27 1176.23   2
   9   3   2 4744.25 1059.03   2
  -3  -9   2 5190.11 505.303   1
  -3   9   2 6151.63 1000.51   3
  -3  -9  -2 5981.37 723.548   1
   9  -3   2 4423.06 1047.67   2
   9  -3  -2 5234.93 1118.90   2
   9   3   4 7749.77 1360.74   2
   9   3  -4 7808.54 1309.01   2
   9  -3   4 7897.42 1361.65   2
   3  -9   4 8892.84 1276.94   2
   9  -3  -4 8138.08 1444.13   2
  -3  -9  -4 7661.80 921.212   1
  -3   9   4 9473.11 1128.61   3
  -3  -9   4 9432.41 1327.60   2
   9   3  -620502.50 2133.09   2
   9  -3   622381.60 2217.72   2
   3   9   619819.70 1766.61   1
   3  -9   620027.50 1862.01   2
  -9   3  -621241.50 1990.64   3
   9  -3  -622843.10 2423.23   2
  -3  -9  -620227.70 1581.57   1
  -3  -9   620535.00 1795.67   2
   9   3   619466.00 2110.38   2
   9  -3   820481.10 2159.03   2
   9   3  -819195.20 2066.87   2
  -9   3  -822704.30 2039.10   3
  -3   9  -820875.30 1552.19   1
  -3  -9   822366.10 1726.13   2
   3   9   820295.80 1849.00   1
   9  -3  -818677.80 2211.43   2
   3  -9   818666.70 1699.84   2
   9   3   819699.20 2111.26   2
  -3  -9  10 6346.64  831.42   2
   9   3  10 4754.08 1058.28   2
   9  -3  10 4299.59 940.211   2
   3   9  10 5704.07 1041.07   1
  -3   9 -10 6522.00 904.853   1
   9   3 -10 3743.87 803.915   2
   3  -9  10 6446.01 951.759   2
   9  -3 -10 3943.42 979.385   2
  -3   9  10 5389.52 1016.05   1
  -9   3 -10 6367.00 1081.92   3
  -3  -9  10 4060.88 368.497   1
  -3  -9  12 2810.68 390.877   1
   9   3  12 2261.42  757.47   2
   9  -3  12 2442.80 710.712   2
  -3  -9  12 2456.83 463.829   2
   9   3 -12 1533.67 466.098   2
  -3   9 -12 3663.00 725.157   1
   3  -9  12 3526.36 621.835   2
  -3   9  12 3173.04 725.425   1
  -9   3 -12 1886.03 585.309   3
   3   9  12 2695.30 785.136   1
   9  -3 -12 2118.67 789.431   2
  -3   9  14-371.221 446.432   1
   9  -3  14-780.701 636.507   2
   3   9  14-70.8773 285.465   1
   3  -9  14-108.435 177.907   2
   9  -3 -14 164.009 379.731   2
   9   3 -14-491.955 552.958   2
  -3   9 -14  -24.55 278.815   1
  -3  -9  14-153.406 170.156   1
   9   3  14 270.902 395.727   2
  -3  -9  14 1.44925 87.8202   2
  -9   3 -14-209.792 456.764   3
   3  -9 -14 80.4782 302.772   3
   3   9  16 809.851 480.127   1
   9  -3  16 684.431 473.228   2
  -9   3 -16 1001.01 536.532   3
   3  -9  16 929.361 288.225   2
  -9  -3 -16 691.682  423.71   3
  -3  -9  16 1101.18 337.605   1
   9   3 -16 702.008 492.391   2
  -3   9  16 1207.11 496.681   1
   3  -9 -16 710.149 426.964   3
   9  -3 -16 561.092 390.737   2
  -3   9 -16 1096.15 458.888   1
   3  -9  18 649.724 193.084   2
   3   9  18 862.992 507.162   1
  -3   9  18 1506.42 560.905   1
  -3  -9  18 1381.48 404.531   1
  -9   3 -18 2206.40 735.367   3
  -9  -3 -18 1234.98 522.603   3
   9   3 -18 1451.86 626.414   2
   9  -3  18 1349.49 611.485   2
   3  -9 -18 1605.59 550.491   3
   9  -3 -18 424.991 325.963   2
  -9  -3 -2010628.20 1285.90   3
   9   3 -2010539.10 1508.94   2
   3   9  2010873.50 1500.07   1
  -3   9  2011137.20 1481.39   1
   9  -3 -2011810.00 1806.31   2
  -3  -9  2011357.70 1179.80   1
   9  -3  2010733.60 1542.14   2
  -3  -9  2210818.80 1215.14   1
   9   3 -22 9361.26 1444.06   2
   3   9  22 9377.39 1399.03   1
  -3   9  22 9930.93 1438.06   1
   9  -3 -2211618.30 1782.35   2
  -9  -3 -22 8549.64 1101.83   3
   9  -3  22 7716.08 1311.60   2
   3   9  24 2938.94 807.762   1
   9  -3 -24 3074.72 936.966   2
  -9  -3 -24 1578.25 479.856   3
  -3  -9  24 3232.16 712.279   1
  -3   9  24 3244.94  805.07   1
   9   3 -24 2621.32  770.69   2
   3   9  26 594.121 411.199   1
   9  -3 -26 161.925 322.645   2
  -3  -9  26 737.288 391.584   1
  -3   9  26 379.334 367.173   1
   9   3 -26-295.051 455.349   2
   3   9  28 297.413 312.407   1
  -3  -9  28 -139.22 215.771   1
  -3   9  28 75.3672 225.831   1
  -9  -3  28 149.109 204.669   1
   9  -3 -28 -64.573 312.678   2
   9   3 -28-176.801 369.387   2
  -9  -3 -28-190.975 349.438   3
  -3  -9  30 365.258 287.865   1
   9  -3 -30 697.522 486.407   2
  -3   9  30-143.982 316.929   1
  -9   3  30 85.9773 342.455   1
  -9  -3  30  84.555 265.174   1
  -9  -3 -30 165.369 220.146   3
   3   9  30 90.6083 212.199   1
  -3   9  32 180.281 325.776   1
   9  -3 -32 714.104 441.842   2
   3   9  32  281.54 285.454   1
  -9   3  32 122.212 293.196   1
  -9  -3 -32 871.499 417.593   3
  -9  -3  32 70.3401  256.83   1
  -3   9  34 2178.38 679.664   1
  -9  -3  34 2062.52  625.86   1
   9  -3 -34 2127.70 781.725   2
  -9   3  34 2373.34 759.915   1
   3   9  34 2375.82 744.795   1
  -9   3  36 1909.59 638.192   1
   3   9  36 1829.11  633.18   1
  -9  -3  36 1972.12 621.638   1
  -3   9  36 2094.31 699.548   1
   9  -3 -36 2138.04  809.55   2
  -9   3  38 622.428 397.417   1
  -9  -3  38 128.061 184.006   1
  -3   9  38 935.103 463.997   1
   3   9  38 570.417 367.546   1
  -9  -3  40-90.8368 277.505   1
  -9  -3  42-307.215 246.413   1
   4  -9   1-74.2326 413.212   2
   9   4   1-695.431 628.239   2
  -4  -9   1 254.725 228.408   1
  -4  -9  -1 82.0047 161.887   1
   9  -4   1 -34.003 478.556   2
  -4   9   1-296.588  436.68   3
   9  -4  -1 374.246 378.428   2
   9   4  -1-672.716  611.50   2
  -4   9  -1-611.726 682.366   3
   9   4  -313471.70 1736.90   2
   9  -4   313860.10 1788.01   2
  -4   9   318253.30 1668.93   3
   9  -4  -314944.10 1978.33   2
  -4  -9   313090.80 1055.65   1
   4  -9   316628.70 1849.04   2
  -4  -9  -318476.10 1572.20   1
   9   4   315690.70 1913.94   2
   4  -9   5 1811.56 630.536   2
   9   4   5 2303.33 810.199   2
   9   4  -5 1184.37 600.267   2
   9  -4  -5 1217.63 641.797   2
   9  -4   5 1316.83 574.486   2
  -4  -9   5 1463.75 328.777   1
  -4  -9   5 1274.54 515.251   2
  -9   4  -5 1183.89 574.542   3
  -4  -9  -5 2701.39 634.504   1
  -4  -9   739892.40 2497.51   2
   9   4  -738664.90 2851.79   2
   9  -4   737886.70 2911.19   2
   9  -4  -737294.10 3148.66   2
   4  -9   736976.90 2592.25   2
  -9   4  -740882.10 2736.81   3
   9   4   736541.00 2922.00   2
  -4  -9   9 5381.74 873.854   2
   9   4   9 4075.53 1004.46   2
   4   9   9 4811.94 1020.88   1
   9  -4   9 3981.85 949.147   2
  -9   4  -9 5248.94 1015.83   3
   4  -9   9 5521.80 965.001   2
   9   4  -9 3441.95 896.372   2
   9  -4  -9 4590.92 1058.97   2
   4  -9 -11 7395.55 1162.05   3
  -4  -9  11 5164.28 742.935   2
   9   4 -11 6206.22 1137.07   2
  -9   4 -11 3658.29 780.176   3
  -4  -9  11 6631.90 601.749   1
   4  -9  11 6526.84 967.876   2
   4   9  11 5370.97 1052.75   1
  -4   9 -11 7775.52 1109.33   1
   9  -4  11 5511.47 1094.16   2
   9   4  11 3127.22 843.305   2
   9  -4 -11 5680.57 1264.24   2
  -4   9  13 799.933 443.909   1
  -4   9 -13 1300.82 514.235   1
  -9   4 -13 531.746 375.477   3
   9  -4  13 1112.07 536.198   2
   9   4 -13 1200.09  529.12   2
   4  -9  13 840.228 361.815   2
  -4  -9  13 774.908 294.414   2
   4   9  13 867.262 479.493   1
   9  -4 -13 803.784 419.745   2
  -4  -9  13 1372.64 320.783   1
   4  -9 -13 720.437  394.18   3
   9   4  13-165.587 508.146   2
   4   9  15 897.084 467.958   1
  -9   4 -15-51.8525 519.282   3
  -4   9  15 588.828 266.884   1
   4  -9  15 588.228 234.066   2
   9  -4 -15  37.094 452.291   2
   9   4 -15 114.747 311.227   2
   9  -4  15 368.235 329.173   2
   4  -9 -15 1163.73 460.858   3
  -4  -9  15 810.095 274.141   1
  -4  -9  15 642.746 219.866   2
   4  -9  17 4519.99 651.597   2
   9  -4 -17 3774.73 1042.42   2
  -4  -9  17 4119.98 665.073   1
   4   9  17 3669.13 871.571   1
   9  -4  17 3503.08 890.921   2
   9   4 -17 4318.49 980.812   2
  -4   9  17 4721.99  980.48   1
  -9   4 -17 5141.98 1014.46   3
   4  -9  19 787.608 274.807   2
   4   9  19 750.091 445.805   1
   9  -4 -19 1506.06 740.814   2
   9  -4  19 1141.60 529.399   2
  -4  -9  19 1856.79 526.446   1
  -9  -4 -19 1866.32  639.93   3
   9   4 -19 1999.48 713.768   2
  -4   9  19 1612.00 593.249   1
   9   4 -2117877.70 1852.26   2
  -4   9  2115343.20 1777.00   1
   4   9  2114189.70 1745.09   1
   9  -4  2115540.60 1847.92   2
   9  -4 -2116317.10 2099.74   2
  -9  -4 -2118920.30 1720.24   3
  -4  -9  2117808.60 1545.02   1
  -4  -9  23 7404.94 1044.11   1
   9  -4 -23 5586.56 1240.95   2
   9  -4  23 4138.28 957.402   2
   9   4 -23 5364.56 1029.43   2
  -9  -4 -23 5541.89 926.922   3
   4   9  23 4305.16 1021.23   1
  -4   9  23 4452.15 962.513   1
  -9  -4 -25-170.293 315.684   3
   9  -4 -25 163.386 332.018   2
   4   9  25 889.592 506.154   1
   9   4 -25 530.477 408.184   2
  -4  -9  25 622.534 356.151   1
  -4   9  25 643.883 391.616   1
  -9  -4 -27 278.238 263.791   3
   9  -4 -27 483.182 297.831   2
   9   4 -27 571.829  436.86   2
  -4   9  27 833.725 430.779   1
  -4  -9  27 542.259 357.217   1
   4   9  27 658.661  453.03   1
   9  -4 -29 112.108 288.908   2
  -9   4  29-305.979 486.302   1
  -4  -9  29-64.1666 271.954   1
  -4   9  29-309.371 355.526   1
   4   9  29 45.7679 225.531   1
  -9  -4  29-8.79983 159.978   1
  -9  -4 -29-562.359 415.083   3
   9  -4 -31  547.53 433.353   2
  -4   9  31 332.381 270.739   1
  -9  -4  31 428.696 295.433   1
  -9   4  31 142.777  226.54   1
   4   9  31 814.109 444.424   1
   4   9  33 534.013 356.624   1
   9  -4 -33 1137.79 581.153   2
  -9  -4  33 547.808 306.342   1
  -4   9  33 1014.35 500.024   1
  -9   4  33 515.765 330.835   1
  -9  -4  35 1836.86 562.156   1
   9  -4 -35 2713.92  853.88   2
  -4   9  35 2641.95  744.88   1
  -9   4  35 2269.88 745.768   1
   4   9  35 1533.27 575.211   1
   9  -4 -37 1238.32  607.61   2
  -9   4  37 1813.06  671.13   1
   4   9  37 994.781 447.742   1
  -4   9  37 1682.87 601.518   1
  -9  -4  37 1180.53 461.715   1
  -9   4  39-183.197 282.217   1
  -9  -4  39 50.5403  183.27   1
  -9  -4  41-90.2348 204.045   1
   5  -9   0 5884.17 1118.66   2
   9  -5   0 8160.30 1469.10   2
  -5  -9   0 7908.29 1034.07   1
  -5   9   0 8540.42 1271.86   3
   9   5   0 6167.08 1202.81   2
   9  -5  -2-318.781 462.461   2
   9   5  -2-490.635 741.403   2
   5  -9  -2-980.476 810.387   2
  -5  -9   2 151.752 184.427   1
   9  -5   2 -638.92 644.758   2
  -5  -9  -2-291.529 333.615   1
   9   5   2-443.162 550.665   2
   5  -9   2-146.853 359.383   2
  -5   9  -2-1884.14 1041.66   3
  -5   9   2-204.639 403.076   3
   9   5   4 222.736 495.717   2
   5  -9   4 416.506  354.67   2
   9   5  -4-921.342  786.92   2
  -9   5  -4 71.8283 339.249   3
   5  -9  -4-689.946 714.112   2
  -5  -9  -4 591.932 346.667   1
   9  -5   4-60.3426 480.831   2
   9  -5  -4  157.39  378.75   2
   9   5  -6 8013.16 1365.44   2
   9  -5   6 9856.13 1531.32   2
   9   5   6 8399.76 1440.28   2
   9  -5  -6 8239.19 1488.17   2
   5  -9   6 7334.32 1216.31   2
  -9   5  -6 7274.77 1191.03   3
   9  -5  -8 5994.76 1266.65   2
  -5  -9   8 5818.36 1000.16   2
   9   5  -8 6066.03 1162.79   2
   9  -5   8 5664.81 1144.35   2
   5  -9   8 5421.09 1013.32   2
   9   5   8 4278.58 1003.87   2
  -9   5  -8 4520.38 962.647   3
   9  -5 -10 1669.35  706.66   2
  -9   5 -10 1011.37 394.222   3
   9   5 -10 2476.44  776.30   2
  -5  -9  10 1251.78 398.962   2
   9  -5  10 3028.03 852.702   2
   5  -9  10 2279.96 652.748   2
   9   5  10 441.009 592.872   2
   9  -5 -12-2481.21 876.436   2
   9   5 -12 177.144 306.396   2
   9  -5  12-183.367 404.957   2
  -5  -9  12-333.073 375.605   2
   5  -9  12-92.3162 294.971   2
  -9   5 -12-1741.57 862.068   3
   9  -5 -14 2301.22 741.986   2
  -9   5 -14 1853.58 671.144   3
   9  -5  14 2005.76 712.614   2
   9   5 -14 1901.38 656.458   2
   5  -9  14 1469.68 442.824   2
   5   9  14 1764.18 748.623   1
  -5  -9  14 1808.25 447.718   2
  -5  -9  16-188.351 211.012   2
   9  -5 -16-340.725 569.306   2
   9  -5  16 -620.76 483.791   2
   5  -9  16 190.063 217.672   2
   9   5 -16-201.899 452.696   2
   5   9  16 42.3843 296.381   1
  -5  -9  16-110.064 223.929   1
  -9   5 -16-1263.04 833.998   3
   9  -5 -18 34.4434 331.943   2
   9  -5  18-501.673 480.698   2
   5  -9  18-289.512 262.443   2
  -5   9  18-283.658 519.957   1
   9   5 -18 301.947 344.003   2
   5   9  18-215.398 402.418   1
  -5  -9  18 53.5668 133.286   1
  -5  -9  20 6924.20 941.231   1
   9   5 -20 7191.90 1172.01   2
   9  -5 -20 6128.83 1303.54   2
  -5   9  20 6334.97 1158.46   1
   5   9  20 4103.62 972.172   1
   9  -5  20 5300.18 1050.53   2
   5  -9  20 5526.49 771.253   2
   9  -5  22 1520.43 633.258   2
   9  -5 -22 774.688 478.152   2
  -5  -9  22 2931.81 630.654   1
  -5   9  22 2189.44 680.683   1
   9   5 -22 2345.34 685.396   2
   5   9  22 895.694 484.982   1
  -9  -5 -24 2516.94 688.621   3
   9  -5  24 1728.85 658.268   2
  -5  -9  24 1578.10 530.991   1
   9  -5 -24 29.7276 449.651   2
  -5   9  24 1383.92 622.963   1
   9   5 -24 903.781  392.62   2
   5   9  24 889.443 528.122   1
  -5   9  26-128.568  319.43   1
   9  -5 -26-1226.73  793.76   2
   9   5 -26-519.982 450.915   2
   5   9  26-211.406 277.953   1
  -9  -5 -26-1221.05 559.042   3
  -5  -9  26 144.824  219.49   1
   9  -5 -28 229.651 349.954   2
  -5   9  28 357.623 269.605   1
  -9  -5  28 208.694 270.562   1
  -9   5  28  36.505 282.463   1
   5   9  28 250.515 288.493   1
  -5  -9  28 625.886  377.68   1
  -9   5  30-443.057 461.049   1
  -9  -5  30-189.224  284.44   1
   9  -5 -30 -51.706 300.361   2
   5   9  30-148.326 285.353   1
  -5   9  30-208.772 313.677   1
   9  -5 -32-456.815 414.632   2
  -9   5  32-230.779 380.568   1
  -5   9  32-37.4297 289.438   1
  -9  -5  32 28.7699 201.398   1
   5   9  32-36.5961 254.728   1
  -9  -5  34  788.99 380.814   1
  -5   9  34 1157.78  534.14   1
  -9   5  34 1150.41 529.053   1
   5   9  34 335.569 311.802   1
   9  -5 -34 1306.71 678.777   2
   9  -5 -36 612.382  429.55   2
  -5   9  36 814.863 449.912   1
  -9   5  36 445.151 344.641   1
  -9  -5  36 242.723  235.33   1
   5   9  36 304.792  300.29   1
  -5   9  38 852.751  462.09   1
  -9  -5  38 303.239 223.468   1
   5   9  38 86.0276 190.427   1
   9  -5 -38-396.888 399.362   2
  -9   5  38  242.03 265.409   1
  -9  -5  40-34.5214 139.543   1
   6  -9  -1 5325.94 1151.15   2
   9  -6  -1 6178.04 1309.50   2
  -6  -9   1 5141.96 875.806   1
   9  -6   1 7073.45 1356.11   2
  -6  -9  -1 5511.79 940.987   1
   6  -9   1 5990.18 1211.03   2
  -6   9   1 8216.63 1250.84   3
   9   6   1 5818.31 1205.32   2
  -6   9  -1 6389.60 1164.51   3
   9   6  -1 5338.45 1134.35   2
  -6  -9  -3 759.031 408.416   1
   6  -9   3 672.309 469.829   2
   9   6   3 1008.43 561.891   2
  -9   6  -3 713.676 453.662   3
   6  -9  -3 300.915  393.87   2
  -6   9  -3-991.641 800.334   3
   9  -6  -3 542.187 420.354   2
   9  -6   3-40.4939 458.665   2
   9   6  -3-205.598  537.23   2
   9   6  -5 149.287 408.888   2
   6  -9  -5-437.038 614.968   2
  -6   9  -5-808.653 727.551   3
  -9   6  -5 27.6424 441.841   3
   9   6   5 649.786 441.753   2
   9  -6   5 66.2694 402.291   2
   6  -9   5 250.434 326.798   2
   9  -6  -5 106.486 434.884   2
   9  -6  -7 1322.26 634.978   2
   6  -9   7 129.525 279.421   2
   9   6  -7 1140.05 611.796   2
   9   6   7-151.126  642.09   2
   6  -9  -7 1375.89 692.664   2
   9  -6   7 2024.48 700.462   2
  -9   6  -7  235.96 380.108   3
   9   6  -9 2178.50 748.093   2
   6   9   9 803.704 278.428   3
   6  -9  -9 1999.76 819.219   2
   9  -6   9 1456.89 613.279   2
  -9   6  -9-127.888 562.308   3
   9  -6  -9 1017.95 539.749   2
   6  -9   9 1418.45 501.169   2
   9   6 -11 1453.75 633.382   2
   9  -6  11 858.588 546.555   2
  -6  -9  11 -56.123 380.748   2
  -9   6 -11-972.707 747.762   3
   6  -9  11 596.658 364.383   2
   9  -6 -11-405.919 687.921   2
   9  -6 -13 1034.42 511.071   2
  -9   6 -13 1130.59 500.155   3
   9   6 -13 1824.21 641.342   2
   9  -6  13 1594.54 634.507   2
   6  -9  13 120.503 369.628   2
  -6  -9  13 1102.23 393.176   2
   9   6 -15 3740.42  848.54   2
  -6  -9  15 3220.70 658.575   2
   9  -6  15 3591.87 910.253   2
   9  -6 -15 2672.38  892.82   2
   6  -9  15 2812.00 628.145   2
  -9   6 -15 3399.87 935.447   3
   9  -6 -17 458.103 472.384   2
   6  -9  17 611.032 351.486   2
   9   6 -17 98.1362 258.641   2
  -6  -9  17 428.188 268.646   2
   9  -6  17  500.05 330.285   2
  -6  -9  19-313.347 301.179   1
   9  -6  19-524.665 552.505   2
   6  -9  19-326.804 304.247   2
  -6   9  19-63.8727 359.879   1
   9   6 -19-162.862 350.632   2
   9  -6 -19 10.9721 332.238   2
  -6   9  21 544.367 425.351   1
  -6  -9  21 693.805 303.908   1
   9  -6 -21 297.866 395.624   2
   6  -9  21 653.054  339.29   2
   9   6 -21 1631.29 591.799   2
   6   9  21  95.383 277.807   1
   9  -6  21 974.286 542.914   2
   9   6 -23 1045.80  461.60   2
   6   9  23-49.8317 301.754   1
   9  -6 -23 176.387 385.042   2
   9  -6  23 1178.03 590.609   2
  -6  -9  23 846.772  373.64   1
  -6   9  23 967.308 506.081   1
  -6  -9  25 280.315 292.121   1
   6   9  25 171.816 315.694   1
  -6   9  25 442.362  349.28   1
  -6  -9  27 1100.56 454.015   1
  -6   9  27 654.547 441.384   1
   9  -6 -27 62.8002 363.433   2
   6   9  27 807.488 493.614   1
  -9  -6  27-200.059 351.689   1
  -6   9  29 1293.12 553.309   1
  -6  -9  29 1885.64 576.312   1
  -9   6  29 2021.44 713.403   1
   6   9  29 1331.25 582.356   1
   9  -6 -29 647.588 485.824   2
  -9  -6  29 1080.26 392.164   1
   9  -6 -31  20.471 267.674   2
  -6   9  31  241.21 293.664   1
  -9   6  31-56.6385 267.916   1
  -9  -6  31 34.0474 158.166   1
   6   9  31 277.932  309.11   1
  -9   6  33 46.1176 220.264   1
   9  -6 -33 39.5812 229.284   2
   6   9  33-132.266 340.068   1
  -9  -6  33-57.4108 135.869   1
  -6   9  33 186.477  269.76   1
   9  -6 -35 16.9891  291.04   2
  -9  -6  35 212.283 256.322   1
  -9   6  35 562.138 420.181   1
   6   9  35-233.791 281.901   1
  -6   9  35 436.331 347.474   1
  -9   6  37 256.973 278.492   1
   9  -6 -37-217.725 436.158   2
  -6   9  37 261.575 270.153   1
  -9  -6  37 48.6223 145.749   1
   6   9  37 64.7427 179.207   1
   9  -6 -39-937.784  529.83   2
   6  -9 -39 -694.96  447.29   2
   6  -9 -41-395.638 359.168   2
   9   7   0 6369.75 1273.60   2
  -7   9   0 7031.99 1197.89   3
   9  -7   0 6650.13 1322.66   2
   7  -9   0 7853.55 1402.73   2
   9   7   2 5432.34 1172.56   2
   7  -9  -2 4584.86 1077.92   2
   9   7  -2 4663.83 1079.59   2
   9  -7  -2 4778.06 1131.29   2
  -9   7  -2 5348.00 1034.82   3
  -7   9  -2 4398.31 957.568   3
   7  -9   2 5739.04 1197.17   2
   9  -7   2 5398.71 1181.68   2
   9   7   4  519.47 431.863   2
  -9   7  -4 11.8234 420.589   3
   7  -9  -4-5.48788 446.903   2
  -7   9  -4-358.523 612.941   3
   9  -7   4 -139.65 412.507   2
   9  -7  -4 285.582 470.477   2
   9   7  -4-435.895 552.813   2
   7  -9   4 87.8204 329.757   2
  -7   9  -6 352.483 425.024   3
   9  -7  -6 634.176 515.973   2
   7  -9  -6 427.203 418.652   2
   7  -9   6 277.047  326.28   2
   9   7  -6-108.965 370.226   2
   9  -7   6 626.435 465.141   2
  -9   7  -6 468.953 429.453   3
  -7   9  -8 528.688 511.504   3
   7  -9  -8-132.096 363.044   2
   9   7  -8-34.8658 404.469   2
   9  -7   8 832.338 545.253   2
   7  -9   8 -233.00 457.569   2
   9  -7  -8-422.216 538.149   2
  -9   7  -8-734.233 600.644   3
   9   7 -10 81.9936 316.317   2
   7  -9 -10 226.806 355.638   2
   9  -7  10-534.138  420.64   2
   7  -9  10 5.03599 290.449   2
   9  -7 -10-16.4484 399.935   2
   9  -7 -12 2475.57 832.047   2
   9   7 -12 3345.80 814.365   2
   7  -9 -12 3083.02 983.784   2
  -9   7 -12 3275.90 853.127   3
   9  -7  12 2803.37 777.298   2
   7  -9  12 2909.05  701.52   2
   9  -7 -14 2443.43 816.458   2
   9   7 -14 2505.85 717.226   2
   9  -7  14 2350.90 732.785   2
   7  -9  14 960.405 347.345   2
   7  -9 -14 2928.57 939.057   2
  -9   7 -14 2374.36 839.794   3
   9  -7  16 1038.77 525.225   2
   7  -9  16 1111.58 424.761   2
   7  -9 -16 1400.74 655.836   2
   9  -7 -16 1052.44 509.796   2
   9   7 -16 1078.73 471.208   2
   9  -7  18 2273.85 698.253   2
   9  -7 -18 2360.31 859.864   2
   9   7 -18 1492.75 498.318   2
   7  -9  18 2171.98 649.721   2
   7  -9 -18 1811.33 686.792   2
  -7  -9  20 1035.41 351.224   1
   9  -7  20 1635.14 607.916   2
   7  -9  20 1148.36  420.90   2
   9  -7 -20 2204.51 832.113   2
   9   7 -20 1542.79 516.723   2
  -7   9  22 50.4793 338.319   1
   9   7 -22-24.4362 268.825   2
   9  -7 -22-321.842 434.351   2
  -7  -9  22-39.1447  250.05   1
   9  -7  22-133.478 333.733   2
  -7  -9  24  361.01 251.727   1
   9  -7 -24 36.3104 384.302   2
  -7   9  24 377.157 367.456   1
   9  -7  24 515.201 332.354   2
   9  -7 -26 847.955 496.012   2
  -7  -9  26 1565.47 462.908   1
  -7   9  26 1866.38 654.879   1
  -9  -7  26 52.3252 304.832   1
  -9  -7  28 1665.48 482.012   1
   9  -7 -28 1151.62 596.611   2
  -7  -9  28 2088.75 532.529   1
   7   9  28 1950.65 667.259   1
  -7   9  28 1785.42 691.025   1
  -9   7  28 1763.04 674.968   1
   7  -9 -30 695.228 498.423   2
   9  -7 -30 417.044 407.736   2
  -7   9  30 1136.26 507.782   1
   7   9  30 322.009 350.979   1
  -9  -7  30 12.4874 225.859   1
  -9   7  30 367.882 300.415   1
  -9  -7  32 690.074 328.255   1
   9  -7 -32 928.912 509.036   2
   7   9  32 220.918 265.384   1
  -7   9  32 1231.49 525.447   1
   7  -9 -32 214.773 278.273   2
  -9   7  32 664.568 412.145   1
   9  -7 -34 47.8113 260.362   2
  -7   9  34 753.281 459.756   1
   7  -9 -34 174.171 283.245   2
  -9   7  34 81.3436 235.034   1
   7   9  34-118.944 271.394   1
  -9  -7  34 92.5784  121.43   1
  -9   7  36  6.2317 183.251   1
   9  -7 -36-226.534 363.798   2
   7  -9 -36-300.774 362.835   2
   7   9  36-204.019 334.818   1
  -7   9  36 -324.74 294.574   1
   9  -7 -38-733.116 467.912   2
   7  -9 -38-248.613 394.195   2
   9  -7 -40-2.89295 297.924   2
   7  -9 -40 124.192 258.862   2
   8  -9   1 4382.74 1055.86   2
   8  -9  -1 4374.59 1079.36   2
   9  -8   1 4623.91 1083.41   2
   9   8  -1 3931.14 986.391   2
   9   8   1 5251.26 1108.63   2
  -8   9  -1 4227.62 994.307   3
   9  -8  -1 4677.63 1130.89   2
   9  -8   3 1244.15 579.349   2
  -8   9  -3 733.638 462.219   3
   9  -8  -3 618.153 436.292   2
   8  -9  -3 1090.78 615.788   2
   9   8  -3 1335.54 635.263   2
  -9   8  -3 1002.04 511.034   3
   8  -9   3 885.149 526.777   2
   9  -8  -5 832.383 553.227   2
   9   8  -5-7.19132 315.435   2
   8  -9  -5 352.349 342.358   2
  -8   9  -5 1204.34 583.569   3
   8  -9   5 1033.08 494.431   2
   9  -8   5 840.899 483.689   2
  -9   8  -5 1432.21  619.32   3
   9   8  -7 289.075 424.522   2
   9  -8  -7 249.239 412.741   2
   8  -9  -7-113.486 369.869   2
  -8   9  -7 614.493 565.099   3
   9  -8   7 213.566 337.784   2
   8  -9   7 80.5022 363.494   2
  -9   8  -7 250.931 562.695   3
  -8   9  -9 562.663 515.274   3
  -9   8  -9-550.459  596.71   3
   9  -8  -9 625.329 480.642   2
   9  -8   9 158.416 353.262   2
   8   9  -9 311.968  380.86   2
   8  -9   9-45.8253 332.507   2
   9   8  -9 142.472 327.094   2
   8   9   9-66.1184 324.585   3
   8  -9  -9-26.1505 427.789   2
   9   8 -11 72.1291 299.426   2
   8  -9 -11 244.959 338.279   2
   8   9 -11 243.699 297.165   2
   9  -8  11-153.322 415.283   2
   8  -9  11 164.339  261.71   2
   9  -8 -11 405.486 363.114   2
   8   9 -13 602.629  339.88   2
   9  -8  13 886.387 482.992   2
   9  -8 -13 720.363 459.492   2
   8  -9 -13 668.855 440.567   2
   8  -9  13-34.0642 384.801   2
   9   8 -13 620.253 369.318   2
  -9   8 -13  118.50  577.75   3
   8  -9 -15 1215.57 653.823   2
   9   8 -15 1397.20 518.616   2
   9  -8 -15 753.072 535.271   2
  -9   8 -15 970.966 567.914   3
   9  -8  15 1185.89 521.642   2
   8   9 -15 515.899 300.174   2
   8  -9  15 946.674 426.103   2
   9   8 -17 1252.83 492.915   2
   9  -8 -17  966.32 552.729   2
   8   9 -17 841.681 389.962   2
   9  -8  17 1203.11 547.474   2
   8  -9 -17 808.151 536.918   2
   8  -9  17 1168.70 497.818   2
   9  -8  19-225.106  365.93   2
   9  -8 -19 55.5625 304.762   2
   8  -9  19 316.903 271.097   2
   8   9 -19 145.434 212.137   2
   8  -9 -19 97.6119 327.996   2
   9   8 -19 441.387 384.849   2
   8  -9  21-64.4688 316.029   2
   9   8 -21 484.256 371.952   2
   9  -8  21-9.95433 283.039   2
   9  -8 -21 281.054 408.703   2
   8  -9 -21 268.905  287.14   2
   9  -8 -23 102.678 357.004   2
   9  -8  23-1.29428 318.121   2
   8  -9 -23 270.994 278.209   2
  -8  -9  23 333.631 228.603   1
   9  -8 -25  93.342 364.247   2
   8  -9 -25-327.849 481.811   2
  -8   9  25-229.383 321.536   1
  -8  -9  25-463.393 350.778   1
  -9  -8  25-408.008 334.014   1
  -9   8  27 621.417 364.844   1
  -8  -9  27 659.999 315.149   1
   9  -8 -27 901.147 544.308   2
   8  -9 -27 653.493 435.041   2
  -8   9  27 1333.21 576.673   1
  -9  -8  27 67.0028 222.289   1
   9  -8 -29  533.74 460.866   2
  -8   9  29 704.592 436.876   1
   8  -9 -29 842.189 537.279   2
  -9  -8  29 620.952 278.473   1
  -9   8  29 376.584 338.149   1
  -9   8  31-53.0694 349.114   1
   8  -9 -31 268.444 243.996   2
  -8   9  31  151.72  218.80   1
   9  -8 -31  49.793 223.877   2
   8  -9 -33-544.869  500.69   2
  -8   9  33 48.9378 195.097   1
  -9   8  33 -24.145 235.975   1
   9  -8 -33-139.729 322.623   2
  -8   9  35-13.1017  235.50   1
   9  -8 -35-23.6708 210.204   2
  -9   8  35-146.407 205.557   1
   8  -9 -35-79.0686 292.849   2
   9  -8 -37 79.6599  256.31   2
   8  -9 -37-96.9573 226.559   2
   9  -8 -39-256.446 293.705   2
   8  -9 -39-579.889 420.028   2
   9  -9   0 2173.32  792.50   2
   9  -9  -2-213.941 387.665   2
   9  -9   2-392.318  515.53   2
  -9   9  -2-565.764 586.646   3
   9  -9   4-29.9991 427.153   2
   9  -9  -4 197.734  316.00   2
  -9   9  -4 288.939 378.239   3
   9  -9   6 3995.00 1011.87   2
  -9   9  -6 6571.36 1257.46   3
   9   9  -6 3728.41  948.33   2
   9  -9  -6 4587.45 1152.71   2
   9   9  -8 4054.03 1025.08   2
   9  -9  -8 2269.79  839.77   2
  -9   9  -8 2585.40 924.027   3
   9  -9   8 1534.74 637.017   2
   9  -9 -10  398.46  469.83   2
   9  -9  10 370.818  413.18   2
  -9   9 -10-435.812 698.506   3
   9   9 -10 899.839 470.417   2
   9   9 -12 42.0422 257.327   2
   9  -9 -12 -602.62 549.055   2
   9  -9  12-466.132 438.759   2
   9  -9 -14 9.70406  380.84   2
   9  -9  14 490.177 339.373   2
   9   9 -14-202.578 274.984   2
   9   9 -16  92.063 294.207   2
   9  -9 -16-272.963 428.601   2
   9  -9  16 -156.17  294.14   2
   9   9 -18 387.975 341.647   2
   9  -9  18  146.89 288.558   2
   9  -9 -18-101.719 282.761   2
   9  -9  20 2021.51 647.878   2
   9  -9 -20 1607.11 725.323   2
   9  -9  22 592.297 435.659   2
   9  -9 -22 1047.82 615.423   2
  -9  -9  24 56.1215 144.078   1
   9  -9 -24 866.795 491.467   2
   9  -9 -26 17.7401 258.374   2
  -9   9  26-324.989 449.141   1
  -9  -9  26-393.895 305.251   1
   9  -9 -28 497.942 353.563   2
  -9   9  28-86.9823 271.877   1
   9  -9 -30-439.354 485.108   2
  -9   9  30-78.1297 279.648   1
  -9   9  32-149.661 382.777   1
   9  -9 -32-832.169 491.115   2
   9  -9 -34 212.986 261.001   2
  -9   9  34 1068.85  503.68   1
   9  -9 -36-86.8279 261.319   2
   9  -9 -38 65.5775 218.311   2
   0  10   016534.80 1070.30   1
  10   0   020971.80 2150.79   2
  10   0   2 1198.83 555.301   2
  10   0  -2 1329.53  540.19   2
   0  10   2 2000.37  437.23   1
  10   0   4 449.714 356.946   2
   0  10   4 405.128 215.935   1
   0  10   6 8275.07 1003.36   1
  10   0   610823.80 1595.54   2
  10   0  -610662.90 1584.43   2
   0  10   611088.60 958.696   3
   0  10   8 1428.13 471.033   1
  10   0   8 978.395 373.356   2
  10   0  10-341.922 515.054   2
   0  10  10-155.915 374.762   1
  10   0 -10-59.6391 343.983   2
 -10   0 -12  151.66 485.465   3
   0 -10  12 344.334 216.876   2
   0  10  12 773.298 359.214   1
  10   0 -12 774.598 437.598   2
  10   0  12 410.407 320.411   2
  10   0  14 2664.34 856.871   2
 -10   0 -14 1993.16 600.308   3
   0  10  14 2134.41 659.555   1
  10   0 -14 2624.05 831.728   2
 -10   0 -16 145.906 288.221   3
   0  10  16 1016.37 493.106   1
  10   0 -16 887.226 527.937   2
  10   0  16 693.696 384.999   2
   0  10  18 406.188 334.985   1
  10   0 -18 320.668 306.999   2
  10   0  18 104.453 295.819   2
 -10   0 -18 141.591 270.046   3
 -10   0 -20  858.60 448.722   3
  10   0 -20 942.274 539.191   2
   0  10  20-123.551 405.371   1
  10   0  20  592.39  434.31   2
   0  10  22-107.074 391.977   1
  10   0 -22 555.295 323.676   2
 -10   0 -24 140.637 338.644   3
   0  10  24 26.2574 288.349   1
  10   0 -24-427.833 685.901   2
   0 -10  26 384.276  303.92   1
   0  10  26 54.2281 225.999   1
  10   0 -26 39.3649 366.852   2
 -10   0 -26-7.71015 281.452   3
   0  10  28 24.5031 175.351   1
   0 -10  28 315.093 308.097   1
  10   0 -28 269.356  279.60   2
 -10   0 -28 69.8337 263.155   3
   0  10  30 822.724 466.561   1
 -10   0  30 577.027 420.077   1
  10   0 -30 863.503 520.709   2
 -10   0 -30 467.502 365.356   3
   0  10  32-96.6033 251.754   1
 -10   0  32-229.037 290.724   1
  10   0 -32-978.892 524.976   2
 -10   0  34 525.373  351.89   1
   0  10  34  13.521 279.104   1
   0  10  36-71.4054 279.364   1
 -10   0  36-40.7125 276.592   1
 -10   0  38-66.1817 285.383   1
   0  10  38-666.624 387.457   1
 -10   0  40-360.482 344.539   1
  -1  10  -1 3689.92 457.791   1
  10   1   1 4003.68 1023.78   2
  10   1  -1 4315.93 1055.00   2
   1  10   1 3837.83 600.695   1
  10  -1   1 4070.56 1038.43   2
  -1  10   1 4432.24 584.097   1
  10  -1  -1 4658.68 1052.44   2
  10   1   3 385.782  380.53   2
  10  -1   3 85.8463 387.403   2
  10   1  -3 158.278 339.624   2
  10  -1  -3-673.758 716.518   2
   1  10   3 1311.54  427.71   1
  -1  10  -3  818.36 178.507   1
  -1  10   3  976.76  325.34   1
   1  10   5 2535.67 596.033   1
  10   1   5 3115.14 954.165   2
  10  -1   5 1720.26 661.537   2
  10   1  -5 2279.70 677.146   2
  -1  10   5 1511.00 444.422   3
  10  -1  -5 1347.44 598.503   2
  -1  10   5 2645.51 547.875   1
  10   1   719675.20 2143.32   2
  10  -1   715745.40 1874.06   2
  10   1  -717314.50 1970.39   2
  10  -1  -720002.10 2207.97   2
  -1  10   716941.40 1461.26   1
   1  10   718915.40 1651.20   1
   1  10   716318.30 968.536   3
  10   1   9 591.725 463.369   2
   1  10   9 903.777 370.667   1
  10   1  -9 1729.83 736.762   2
  -1  10   9 886.757 345.808   1
  10  -1  -9 1240.28 661.006   2
   1 -10   9 688.877 292.561   2
  -1 -10  11 156.271 165.778   2
  10   1  11-30.4257 374.837   2
  10  -1  11-1140.51 814.495   2
 -10   1 -11 -391.13 466.448   3
   1  10  11-135.867 289.208   1
  -1  10  11 31.9628 214.161   1
   1 -10  11 263.575 246.638   2
  10   1 -11 77.2675 309.732   2
  10  -1 -11-191.895  331.94   2
  -1 -10  13-84.5666 104.426   2
  -1 -10  13 94.9714 110.795   2
  -1  10  13-62.6296 250.563   1
  10  -1 -13-14.1088 352.339   2
   1  10  13-77.0052 211.386   1
   1 -10  13-100.613 133.114   2
  10   1 -13-212.797 464.989   2
  10   1  13-36.2051 305.339   2
 -10   1 -13-92.9563 392.304   3
  10  -1  13-1112.03 662.399   2
 -10  -1 -15 3359.71 803.938   3
  10  -1  15 2505.83 786.725   2
  -1  10  15 2871.69 729.843   1
  10  -1 -15 2516.59 822.485   2
   1  10  15 2590.09 722.207   1
  10   1 -15 2734.44 851.185   2
 -10   1 -15 2609.35 750.756   3
  10   1  15 3835.51 980.304   2
 -10  -1 -17 955.323 455.546   3
  -1  10  17 364.799 342.467   1
   1  10  17 628.004 410.079   1
  10  -1  17 656.654 499.012   2
  10   1 -17 281.226 383.704   2
  10   1  17 366.793 419.423   2
  10  -1 -17   36.82 310.642   2
 -10   1 -17 777.556 461.015   3
  10   1  19 30.2438 368.638   2
  10  -1  19 67.0606 358.505   2
  -1  10  19-14.6876 293.657   1
 -10   1 -19 30.1392 414.015   3
   1  10  19-40.6796 287.236   1
  10  -1 -19-476.535 568.782   2
  -1 -10  19-48.8963 290.953   1
  10   1 -19 71.6115 287.808   2
 -10  -1 -19 22.9828 357.781   3
  10  -1  21 3313.55 852.249   2
 -10  -1 -21 4347.96 840.454   3
  10   1 -21 4185.60 1032.44   2
   1  10  21 2804.26 758.201   1
  -1 -10  21 3515.49 766.204   1
  10  -1 -21 4259.30 1047.09   2
 -10   1 -21 4625.79 874.255   3
  -1  10  21 4354.35 939.873   1
  10  -1 -23 2511.90 878.788   2
  10   1 -23 1303.19 559.458   2
   1  10  23 1611.24 583.553   1
  -1 -10  23 1692.70 513.637   1
  -1  10  23 2123.13 669.666   1
 -10  -1 -23 2102.38 600.127   3
 -10   1 -23 2745.79 703.302   3
   1  10  25-325.678 313.792   1
 -10   1 -25  96.436 280.676   3
  10  -1 -25-400.406 578.083   2
  -1 -10  25-497.016 495.847   1
  -1  10  25-191.019 357.284   1
 -10  -1 -25-1156.64 575.775   3
   1  10  27 140.924 306.753   1
  10   1 -27-470.296 546.999   2
  -1 -10  27 365.122 307.134   1
  -1  10  27 387.086 349.949   1
 -10  -1 -27-169.522 375.462   3
  10  -1 -27-269.743 405.958   2
 -10   1 -27 150.911  313.54   3
 -10  -1 -29 1887.48 590.091   3
   1  10  29 2006.84 687.191   1
  -1  10  29 2058.29 637.558   1
  10  -1 -29 2089.84 780.247   2
  10   1 -29 2255.21 714.495   2
 -10   1 -29 1886.79 627.156   3
 -10   1  31 -80.767 310.441   1
   1  10  31 63.1021 181.003   1
  -1  10  31 123.867 264.673   1
 -10  -1 -31-570.041 437.649   3
  10   1 -31 339.357 385.832   2
 -10  -1  31 64.4286 235.011   1
  10  -1 -31-417.309 542.198   2
  10  -1 -33-271.008 453.455   2
   1  10  33-99.2863 223.328   1
 -10  -1  33-95.0083 250.459   1
  -1  10  33-68.5101 266.636   1
 -10   1  33-131.883 327.302   1
 -10  -1 -33-731.312 506.093   3
 -10  -1 -35 492.637 280.632   3
   1  10  35 440.516 350.644   1
  -1  10  35 254.104 248.696   1
 -10  -1  35 933.129 460.722   1
 -10   1  35 1370.04 584.702   1
   1  10  37 271.476 260.334   1
 -10  -1  37 462.294 276.513   1
  -1  10  37 382.526 268.808   1
 -10   1  37  630.10 404.085   1
 -10   1  39-46.5398 323.033   1
   1  10  39-198.287 271.649   1
 -10  -1  39  105.15 205.524   1
 -10  -1  41-411.547 311.627   1
  10   2   0 2628.92 831.404   2
  10  -2   0 2039.53 713.108   2
  10   2   2-4.76152 331.597   2
  10   2  -2 315.207 390.159   2
  10  -2   2 205.332 353.468   2
  10  -2  -2-496.407 646.242   2
  -2  10   2-1196.35  715.46   3
  -2  10   2 83.6896 188.848   1
  10  -2   4 9155.17 1460.19   2
  10  -2  -4 8791.25 1466.48   2
   2  10   413427.70 1365.71   1
  -2  10   411185.40 1099.29   1
  -2  10   411775.90 1245.27   3
  10   2  -411135.80 1608.39   2
  10   2   411800.20 1721.02   2
  10   2   627947.40 2545.37   2
  -2  10   625801.00 1752.00   1
  10  -2   624100.70 2347.45   2
  10   2  -625221.00 2378.56   2
  10  -2  -630127.40 2690.44   2
  -2  10  -619344.90 1122.51   1
   2  10   628423.30 2038.39   1
  10  -2   8 9403.45 1440.06   2
   2 -10   810894.10 1286.93   2
  -2  10   812392.60 1319.16   1
  10  -2  -810485.80 1645.15   2
   2  10   811773.30 1388.08   1
  10   2  -8 5605.34 1101.91   2
  -2  10  -810014.20 818.349   1
  10   2   810947.00 1634.10   2
 -10   2  -815533.60 1724.41   3
  -2 -10   8 9912.02 1147.41   2
  10  -2  1012988.40 1683.35   2
 -10   2 -1017212.00 1760.45   3
  10  -2 -1014573.60 1949.27   2
  -2 -10  1017199.90 1365.02   2
   2  10  1014519.60 1595.97   1
   2 -10  1017988.40 1538.95   2
  -2  10  1016595.20 1569.50   1
  -2  10 -1014272.60 993.733   1
  10   2  1014399.00 1817.58   2
  -2 -10  12  370.41 213.318   2
   2 -10  12-123.767 197.724   2
  -2  10 -12 134.017 162.581   1
  -2  10  12 25.9078 184.722   1
  10  -2 -12 193.445 362.175   2
  10   2 -12 -204.30 687.424   2
   2  10  12-78.9698 232.353   1
 -10   2 -12 242.078 334.106   3
  10   2  12-2.66453 336.666   2
  10   2  14 1014.71 590.378   2
  10  -2  14  287.97 320.612   2
   2  10  14 1134.63 519.018   1
  -2 -10  14 600.342 209.855   1
   2 -10  14  997.48 304.032   2
  -2 -10  14 427.946 139.112   2
  10   2 -14 418.838 285.727   2
  10  -2 -14 1383.89 677.756   2
  -2  10 -14 1405.77 351.895   1
 -10   2 -14 1686.30 619.057   3
  -2  10  14 1055.77 403.874   1
  10   2  16 83.0982 367.658   2
  10  -2  16 199.478 435.677   2
   2  10  16 329.253 359.214   1
   2 -10  16 119.079 92.4526   2
  -2  10 -16 316.172 225.048   1
  10  -2 -16 210.335 427.766   2
  10   2 -16 419.417 355.434   2
  -2 -10  16 284.724  202.45   1
 -10  -2 -16  799.26 476.887   3
 -10   2 -16 504.782 462.867   3
  -2  10  16 126.095 244.276   1
  10  -2  18 1941.68 734.569   2
 -10   2 -18 2181.66 649.514   3
 -10  -2 -18 1781.23  611.74   3
  -2  10  18 2089.98 678.856   1
  10   2 -18 2271.88 799.141   2
  -2  10 -18 1902.22 466.002   1
  -2 -10  18 1264.36 407.914   1
   2 -10 -18 2078.99 547.005   3
   2  10  18 1503.57 598.087   1
  10  -2 -18 877.447 501.633   2
  10  -2  20 8908.15 1468.66   2
  10   2 -20 9881.57 1561.22   2
  -2  10  20 8477.57 1307.70   1
  -2 -10  20 8829.41 1074.48   1
 -10   2 -20 9336.78 1300.62   3
  10  -2 -20 9377.71 1598.86   2
   2  10  20 8695.05 1360.44   1
 -10  -2 -20 9452.63 1258.22   3
   2  10  22 4032.70 937.372   1
  -2  10  22 4375.58 937.112   1
  10  -2 -22 6217.94 1342.66   2
  10  -2  22 4606.96 1041.91   2
  10   2 -22 4305.47 1062.86   2
 -10  -2 -22 5619.15 953.769   3
 -10   2 -22 6204.90 1083.22   3
  -2 -10  22 3609.81 719.465   1
  -2  10  24 6074.89 1135.49   1
  10   2 -24 7004.60 1271.80   2
  -2 -10  24 7575.05 1070.85   1
  10  -2 -24 8189.66 1507.43   2
   2  10  24 6869.17 1229.06   1
 -10  -2 -24 6931.13 998.795   3
 -10   2 -24 7283.81 1147.18   3
  10  -2 -26 90.1656 335.677   2
  -2  10  26-143.687 374.285   1
   2  10  26-122.985 231.319   1
 -10   2 -26-705.169 534.071   3
  10   2 -26-424.192 517.235   2
 -10  -2 -26-347.544 370.254   3
  -2 -10  26-215.476 307.669   1
   2  10  28 258.329 324.156   1
 -10  -2 -28-363.846 353.044   3
  10   2 -28-692.023 521.312   2
  10  -2 -28 750.105 510.351   2
  -2  10  28 343.706 355.048   1
  10  -2 -30 98.1533 318.926   2
 -10  -2  30-66.5591 320.027   1
   2  10  30 -54.218 200.312   1
  -2  10  30-169.979 252.426   1
 -10  -2 -30 176.951  234.24   3
  10   2 -30 463.723 333.775   2
 -10   2  30-138.566 352.281   1
  10  -2 -32 468.465 400.433   2
   2  10  32 710.023 413.385   1
 -10   2  32 251.624 323.949   1
 -10  -2 -32 918.556  464.66   3
 -10  -2  32 319.218  266.56   1
  -2  10  32 447.071 324.565   1
  10  -2 -34 2414.08 825.653   2
 -10   2  34 3823.59 977.582   1
 -10  -2  34 2817.79 800.299   1
  -2  10  34 2238.30 718.618   1
   2  10  34 3155.64 793.118   1
   2  10  36 846.575 456.286   1
 -10  -2  36 745.459 345.664   1
  -2  10  36 717.055 412.988   1
 -10   2  36 1085.34 547.267   1
 -10  -2  38 1630.24 574.643   1
 -10   2  38 1355.51  562.42   1
  -2  10  38 871.183 461.303   1
   2  10  38 1279.82 544.713   1
 -10  -2  40-86.5741 194.007   1
  -3  10   1 3239.93 765.974   3
  10   3   1 3511.90 1013.35   2
  10   3  -1 1951.12 749.438   2
  10  -3   1 2359.28 819.457   2
  10  -3  -1 3167.91 930.686   2
  -3 -10  -1 2428.01 430.048   1
  -3 -10   1 2733.96 392.004   1
  10   3   3 7761.46 1388.35   2
  10  -3  -3 8442.15 1466.30   2
  10  -3   3 5643.50 1168.17   2
  -3 -10  -3 9361.74 962.575   1
  -3  10   3 9808.05 1244.16   3
  10   3  -3 7302.98 1280.58   2
  10   3  -519216.60 2106.42   2
  10  -3   521522.40 2225.58   2
  -3 -10  -521686.20 1579.47   1
  10  -3  -523541.90 2448.83   2
   3 -10   522193.60 2010.17   2
  -3  10   528352.60 1966.95   3
  -3 -10   525230.60 2120.94   2
  10   3   522586.00 2338.20   2
  10   3  -725048.40 2416.55   2
  10  -3   728008.40 2530.47   2
   3  10   729483.00 2255.56   1
  10  -3  -730490.00 2797.48   2
  10   3   729348.40 2636.70   2
 -10   3  -732982.80 2468.55   3
   3 -10   729736.00 2243.63   2
  -3 -10   730871.50 2160.19   2
  10  -3   916273.70 1942.22   2
  10   3   918841.20 2114.12   2
  10   3  -914147.70 1790.43   2
 -10   3  -920558.30 1966.44   3
   3  10   919123.50 1908.07   1
  -3  10  -921181.00 1528.57   1
  -3  10   920124.70 1753.44   1
  10  -3  -918609.60 2236.60   2
  -3 -10   921056.00 1663.65   2
   3 -10   920801.90 1812.47   2
  -3 -10  11 9143.60 990.689   2
  -3  10  1110582.80 1324.06   1
  10  -3  11 6680.02 1198.41   2
   3  10  11 8211.84 1238.20   1
   3 -10  11 9848.69 1151.00   2
  10   3 -11 4770.72 990.229   2
  10  -3 -11 7729.32 1440.96   2
  -3  10 -1110721.80 1158.11   1
 -10   3 -11 9877.83 1367.72   3
  10   3  11 7657.03 1358.26   2
   3  10  13 2333.15 713.794   1
  10  -3  13 976.871  457.03   2
  10  -3 -13 1616.71 700.124   2
  10   3  13 1552.14 674.216   2
  -3 -10  13 1346.49  348.21   2
  -3  10 -13 2108.65  533.25   1
  10   3 -13 229.129 525.694   2
   3 -10  13 1740.64 457.931   2
  -3  10  13 1894.95 623.857   1
 -10   3 -13 969.897 523.671   3
  -3 -10  13 1133.31 256.358   1
  -3 -10  15 962.744 299.518   1
  10  -3  15 1804.44 711.029   2
  10  -3 -15 1458.81 682.905   2
  10   3  15 2042.15 746.458   2
   3 -10  15 902.712 291.426   2
  -3  10  15 1777.64 580.219   1
 -10   3 -15 934.066 480.325   3
  10   3 -15 1327.95  585.51   2
   3  10  15 1412.20 618.274   1
  -3  10 -15 1354.90 470.099   1
   3 -10 -17 3063.24 707.394   3
  10  -3  17 2802.34 853.245   2
   3 -10  17 1863.52 349.007   2
  10   3 -17 2393.56 786.075   2
  -3 -10  17 3090.45 540.034   1
  -3  10  17 3159.79 795.936   1
 -10   3 -17 3903.94 883.769   3
   3  10  17 2859.76 836.063   1
  10  -3 -17 2344.40 828.768   2
  10   3 -19 9259.45 1471.24   2
  -3 -10  19 8419.61 967.901   1
  -3  10  19 7359.47 1206.40   1
  10  -3 -19 9082.36 1615.16   2
 -10  -3 -19 9759.08 1273.90   3
 -10   3 -1911321.70 1479.85   3
   3  10  19 8045.11 1276.20   1
  10  -3  19 8452.19 1403.80   2
 -10  -3 -2114826.90 1525.93   3
  10   3 -2114031.30 1766.49   2
   3  10  2111606.10 1560.56   1
  -3  10  2115016.10 1711.26   1
  -3 -10  2113553.90 1303.57   1
  10  -3 -2115413.00 2049.92   2
 -10   3 -2116247.70 1786.48   3
  10  -3  2114611.30 1867.09   2
  10   3 -2310757.50 1566.05   2
  -3  10  23 9501.13 1392.91   1
   3  10  23 9367.54 1407.66   1
  -3 -10  2310337.30 1188.47   1
  10  -3 -2312797.20 1903.03   2
 -10  -3 -2311532.50 1347.90   3
 -10   3 -2311883.90 1588.40   3
  10  -3  23 9005.59 1430.93   2
  -3 -10  25 2850.62 661.088   1
  -3  10  25 2924.60 772.644   1
 -10  -3 -25 2398.63 610.144   3
  10   3 -25 2963.35 841.271   2
  10  -3 -25 3452.45 963.341   2
   3  10  25 2783.73 774.123   1
  10  -3 -27 1569.23  732.71   2
  -3  10  27 1130.88 546.529   1
  10   3 -27  810.25 497.128   2
 -10  -3 -27 224.534 252.067   3
   3  10  27 835.558 479.646   1
  -3  10  29 49.5826 225.317   1
  10  -3 -29 394.691 373.605   2
  10   3 -29 243.416 367.337   2
 -10  -3 -29 496.229 350.297   3
   3  10  29 -38.067 210.563   1
  -3  10  31 1374.38 573.351   1
  10  -3 -31 1446.66 645.614   2
 -10  -3  31 973.429 445.736   1
 -10   3  31 737.743 409.435   1
   3  10  31 779.921 460.523   1
 -10  -3 -31 1312.12 496.345   3
 -10  -3  33 2465.02 704.084   1
   3  10  33 2595.84 746.416   1
  -3  10  33 2461.87 725.499   1
 -10   3  33 2700.64 878.523   1
  10  -3 -33 3075.07 951.155   2
  10  -3 -35 2810.36 917.076   2
 -10   3  35 4249.18 1017.90   1
 -10  -3  35 2910.39 759.356   1
   3  10  35 2035.11 670.305   1
  -3  10  35 2704.20 810.403   1
  10  -3 -37 2779.45 932.811   2
 -10   3  37 2400.15 785.214   1
 -10  -3  37 1982.81 632.611   1
  -3  10  37 1664.13 601.459   1
   3  10  37 1328.16 537.614   1
 -10  -3  39 534.149 303.148   1
 -10  -3  41 322.319 241.337   1
  10   4   011682.30 1675.68   2
  -4 -10   010889.60 1007.14   1
  -4  10   013510.40 1632.38   3
  10  -4   011092.60 1679.85   2
  -4 -10  -2-121.278 225.872   1
  10   4   2-374.458 506.413   2
  -4  10   2-694.747 510.977   3
   4 -10   2-46.7148 292.723   2
  10  -4   2-480.871  519.91   2
  10  -4  -2-250.818 473.331   2
  -4 -10   2 36.6883 121.944   1
  10   4  -417114.40 1975.10   2
  -4  10   423550.00 1910.79   3
  10  -4   420596.40 2188.74   2
  -4 -10   417787.90 1004.78   1
  -4 -10  -421268.10 1639.93   1
  10  -4  -418352.60 2161.85   2
   4 -10   418744.70 1970.99   2
  10   4   420532.00 2210.94   2
  10   4   624265.10 2397.92   2
  10  -4   620531.90 2200.16   2
  -4 -10  -623631.00 1838.06   1
  10  -4  -625216.70 2596.07   2
  -4 -10   619325.90 950.136   1
   4 -10   623131.30 2107.89   2
 -10   4  -624576.70 2147.79   3
  10   4  -618008.70 2022.36   2
  -4 -10   814535.60 1508.81   2
  10   4  -8 9895.73 1477.64   2
  10  -4   810648.20 1564.76   2
 -10   4  -813787.90 1625.97   3
  10   4   812441.50 1740.54   2
  10  -4  -811960.40 1849.02   2
   4 -10   812816.30 1502.77   2
  -4 -10  1024952.90 1830.43   2
  10   4 -1024392.60 2299.30   2
   4  10  1024123.50 2171.05   1
  -4  10 -1028891.40 2060.31   1
   4 -10  1028437.10 2133.41   2
  10  -4 -1024159.60 2572.89   2
  10  -4  1027483.70 2475.81   2
 -10   4 -1028743.00 2287.15   3
  10   4  1021926.40 2310.24   2
  10   4  12-1053.04 684.473   2
 -10   4 -12-474.176 470.196   3
  -4 -10  12 16.5721 79.6897   1
  10  -4  12-1183.69 683.396   2
  -4  10  12-159.161 247.434   1
  10   4 -12-754.681 684.269   2
  -4 -10  12 -193.03 297.123   2
   4  10  12-78.4363 292.699   1
   4 -10  12-54.0584 206.976   2
  -4  10 -12 89.5428 222.942   1
  10  -4 -12-1621.19  948.99   2
  10  -4 -14 4446.82 1101.20   2
  10   4  14 3921.57 956.108   2
  -4 -10  14 4454.82 536.052   1
   4 -10  14 4155.94 696.188   2
  10  -4  14 4930.20 1053.71   2
  -4 -10  14 3564.67 562.431   2
  -4  10  14 4797.58  931.73   1
  10   4 -14 4180.76 947.065   2
  -4  10 -14 5635.68 993.549   1
   4  10  14 3723.40 890.553   1
 -10   4 -14 3682.16 792.575   3
   4 -10 -14 4487.42 886.752   3
  -4 -10  16 33.5783 82.2987   2
  -4 -10  16-73.9587 163.759   1
  10  -4 -16 189.004 301.244   2
  10  -4  16-712.324 583.493   2
  -4  10  16-295.367 403.495   1
   4 -10  16 97.6898  169.38   2
  10   4 -16-39.6211  334.69   2
 -10   4 -16-233.973  437.38   3
   4  10  16-80.1875  314.99   1
  10  -4 -18 4526.15 1150.52   2
  10   4 -18 4832.48 1040.60   2
  10  -4  18 1813.33 642.925   2
  -4  10  18 4189.96 897.364   1
   4  10  18 3325.23 873.502   1
   4 -10  18 3377.02 542.099   2
  -4 -10  18 4105.55  621.80   1
 -10   4 -18 5196.74 1063.28   3
  -4 -10  2012358.60 1182.36   1
  10   4 -2015868.00 1793.88   2
  10  -4  2014619.70 1831.27   2
  -4  10  2011294.30 1500.92   1
   4  10  2012392.30 1640.61   1
  10  -4 -2013293.60 1923.30   2
 -10   4 -2018483.20 1980.55   3
  10  -4 -22 6000.81 1294.96   2
  10   4 -22 7780.11 1290.53   2
  -4 -10  22 7000.33 931.385   1
   4  10  22 5092.65 1067.57   1
  -4  10  22 5166.62 1034.47   1
 -10  -4 -22 8920.12 1233.03   3
 -10   4 -22 8216.39 1392.67   3
  10  -4  22 6868.86 1296.12   2
  10   4 -2410535.80 1453.73   2
 -10  -4 -2411651.80 1348.65   3
   4  10  24 8541.25 1319.66   1
  -4  10  24 9820.71 1401.33   1
  10  -4 -24 9562.49 1598.16   2
  -4 -10  2412367.70 1302.78   1
  10  -4  2410074.30 1471.93   2
  10  -4 -26-226.826 460.668   2
 -10  -4 -26 492.264  385.04   3
   4  10  26 104.086 226.408   1
  10   4 -26 819.112  414.83   2
  -4  10  26 492.904 347.063   1
  10  -4 -28  946.62 531.784   2
   4  10  28 1150.92 514.855   1
  -4  10  28 1513.84 581.676   1
 -10  -4 -28 1126.12 456.625   3
   4  10  30 287.292 263.249   1
 -10   4  30 20.3635 294.938   1
  -4  10  30 164.044 199.429   1
  10  -4 -30 446.289 417.736   2
 -10  -4  30 64.6985 198.774   1
  10  -4 -32 899.622 548.948   2
   4  10  32 818.535 444.735   1
  -4  10  32 982.832 517.892   1
 -10  -4  32 1147.89 462.001   1
 -10   4  32 480.588 399.842   1
  10  -4 -34 4905.06 1149.88   2
  -4  10  34 3981.54 907.738   1
 -10   4  34 3618.32 946.224   1
   4  10  34 3142.98  834.67   1
 -10  -4  34 3339.96 784.581   1
 -10  -4  36 892.986 430.049   1
  -4  10  36 1818.85 669.097   1
 -10   4  36 1369.63 629.173   1
  10  -4 -36 2142.56 823.987   2
   4  10  36 835.208 444.408   1
  10  -4 -38 1985.77 745.599   2
 -10   4  38 2652.53 792.394   1
  -4  10  38 1723.86 632.868   1
 -10  -4  38 1817.71 558.484   1
   4  10  38 1133.55  509.61   1
 -10  -4  40 151.872 209.782   1
  -5 -10  -1 261.872 252.044   1
  10   5   1-289.454  330.90   2
   5 -10   1-21.1013 282.984   2
   5 -10  -1-344.689 438.173   2
  -5  10   1 37.8906 342.033   3
  10  -5   1  82.398 357.219   2
  10  -5  -1 161.959 353.298   2
  -5 -10   1 173.487 218.448   1
  -5  10  -1 296.176 419.941   3
  10   5  -1-598.901 625.744   2
  10   5   3 3052.85 904.312   2
   5 -10   3 2214.46 732.484   2
  10   5  -3 610.403 463.348   2
   5 -10  -3 1508.42 600.399   2
  -5 -10   3 2381.33 534.871   1
  10  -5   3 2416.49  788.70   2
  10  -5  -3 2288.82 818.804   2
  -5  10   3 2265.53 677.915   3
  -5 -10  -3 3389.62 753.843   1
  -5  10  -3 2236.24 746.431   3
   5 -10   5 5053.29 1072.13   2
  10   5   5 6287.37 1301.66   2
 -10   5  -5 6183.70 1100.84   3
  10   5  -5 2590.67 743.096   2
  10  -5   5 6763.43 1276.74   2
  -5 -10   5 3697.74 594.147   1
  10  -5  -5 5859.75 1251.63   2
  10   5  -715075.00 1862.45   2
  10  -5   715940.20 1919.66   2
  10  -5  -719496.80 2322.76   2
   5 -10   718622.90 1918.20   2
 -10   5  -719119.50 1926.43   3
  10   5   716805.30 2033.57   2
  10   5   9 4981.32 1137.02   2
  -5 -10   9 5916.91 1029.33   2
 -10   5  -9 5638.03 1079.99   3
  10   5  -9 6033.34 1167.50   2
  10  -5   9 5148.61 1127.04   2
   5 -10   9 6511.10 1126.46   2
  10  -5  -9 4192.18 1155.90   2
  10  -5 -11 3576.36 972.445   2
 -10   5 -11 4179.15 880.013   3
  10   5 -11 4688.88 1044.92   2
   5 -10  11 4937.85 909.905   2
  10  -5  11 4385.18 1018.07   2
  -5  10 -11 5738.17 1055.66   1
  -5 -10  11 3267.57 692.291   2
  10  -5 -13-612.754 649.012   2
  10  -5  13-375.301 418.037   2
  -5 -10  13 123.218 103.979   1
 -10   5 -13-510.275 562.187   3
   5  10  13-243.959 376.978   1
  -5 -10  13-154.831 235.996   2
   5 -10  13-225.494 352.713   2
  10   5 -13-162.811 443.152   2
  -5 -10  15 86.0179 129.215   1
  10  -5 -15-63.5223 463.911   2
  10  -5  15-117.458 300.876   2
 -10   5 -15-546.835 569.181   3
  -5  10  15 109.415 254.906   1
  10   5 -15-75.5291 284.944   2
   5 -10  15 150.562 229.833   2
   5  10  15-221.354 325.675   1
  -5 -10  15-151.435 207.763   2
  10  -5 -17 1206.64 668.695   2
 -10   5 -17 526.559 517.097   3
  10  -5  17-870.314 674.491   2
  -5  10  17 63.8732 372.065   1
   5 -10  17 768.394 346.079   2
  10   5 -17 494.305 411.411   2
  -5 -10  17 689.689 265.143   1
   5  10  17 24.4336 384.824   1
  10  -5 -19 1451.43 674.114   2
  10  -5  19-278.243 631.574   2
  -5 -10  19 2257.11 525.581   1
 -10   5 -19 4659.26 1096.75   3
  -5  10  19 1117.59 468.408   1
  10   5 -19 3049.18 835.951   2
   5 -10  19 1353.21 383.268   2
   5  10  19 951.403 502.502   1
  10   5 -21 9956.41 1381.11   2
  10  -5  21 7661.52 1309.00   2
  -5 -10  21 9515.55 1092.10   1
   5  10  21 4988.38 1036.64   1
  10  -5 -21 7032.80 1415.61   2
 -10   5 -2111461.20 1690.84   3
  -5  10  21 7505.17 1234.17   1
  10  -5 -23 3868.02 1061.45   2
  -5  10  23 3097.60 845.253   1
  10   5 -23 4178.80 913.412   2
  10  -5  23 4035.22 965.089   2
   5  10  23 2505.83 803.611   1
  -5 -10  23 3249.48 689.068   1
  10  -5 -25 603.879  324.03   2
  -5  10  25 1101.86  503.14   1
  10   5 -25 1323.96  513.82   2
   5  10  25 894.516 487.324   1
  10  -5  25 1566.47 620.161   2
  -5  10  27 142.402 245.354   1
   5  10  27 157.805 235.371   1
 -10  -5  29-220.133 296.418   1
  10  -5 -29-602.397 527.192   2
   5  10  29 55.9841 189.941   1
  -5  10  29 30.0675 203.361   1
  10  -5 -31 33.5147 254.495   2
 -10   5  31 97.8268 254.826   1
 -10  -5  31 210.563 183.029   1
  -5  10  31  54.439 215.027   1
   5  10  31 44.1581 181.173   1
  10  -5 -33  363.06 449.767   2
 -10   5  33 760.653 483.104   1
 -10  -5  33 356.749 273.151   1
   5  10  33 391.709 336.273   1
  -5  10  33 1226.27 540.284   1
  10  -5 -35 1573.66 682.427   2
 -10  -5  35 1195.19 444.969   1
   5  10  35 651.002 379.818   1
 -10   5  35 1106.73 566.358   1
  -5  10  35 1540.11 613.016   1
 -10  -5  37 1020.35 425.577   1
  -5  10  37 989.883 483.121   1
  10  -5 -37  844.24 567.253   2
 -10   5  37 1205.92 545.378   1
   5  10  37 630.161 404.365   1
  10  -5 -39 158.877 309.885   2
 -10  -5  39 72.8023 153.661   1
  10   6   0-1301.23 633.951   2
   6 -10   0-464.626 557.772   2
  -6  10   0-94.9434 463.345   3
  10  -6   0 -596.85 572.096   2
  -6 -10   0-188.179 208.396   1
  10   6   2 2012.83  745.41   2
   6 -10   2 2018.02 728.003   2
  10   6  -2 779.589 412.336   2
   6 -10  -2 1279.18 623.315   2
  10  -6  -2 1428.46  618.68   2
  -6  10  -2 1599.54 655.804   3
  -6 -10  -2 2782.32 711.689   1
  -6  10   2 2418.34 670.673   3
  10  -6   2 1606.93 670.058   2
  -6 -10   2 1958.70 532.748   1
  10   6   4 1236.63  627.17   2
  10   6  -4  789.71 468.091   2
   6 -10  -4 1149.07 529.821   2
  -6 -10   4 1246.20 406.619   1
  10  -6  -4 745.139 468.121   2
   6 -10   4 1518.99 602.044   2
  10  -6   4 1195.45 598.057   2
 -10   6  -4 1187.19  527.84   3
  -6  10  -4 975.128 516.532   3
  10   6   6 2821.78 889.631   2
  10   6  -6 4488.76 1092.26   2
   6 -10  -6 3776.10 1031.57   2
 -10   6  -6 3487.19 922.738   3
  10  -6   6 4557.29 1140.74   2
  10  -6  -6 3712.48 1069.71   2
   6 -10   6 3917.37 965.884   2
  10   6   8 1819.72 789.541   2
  10   6  -8 5536.59 1180.69   2
   6 -10  -8 4972.22 1193.26   2
  10  -6   8 2984.49 868.207   2
 -10   6  -8 3592.88 867.415   3
   6 -10   8 3952.47 927.827   2
  10  -6  -8 3081.30 966.514   2
  10  -6 -10-16.2665 560.161   2
  10   6 -10 1251.38 525.406   2
  10  -6  10 686.429 470.029   2
   6 -10  10 673.836 364.349   2
 -10   6 -10 -304.29 510.408   3
  10  -6 -12-582.215 675.205   2
  10   6 -12 1418.63  613.15   2
  10  -6  12 637.343 448.115   2
  -6 -10  12 362.001 280.456   2
   6 -10  12 299.885 370.842   2
 -10   6 -12-207.761 502.677   3
  10  -6 -14-441.441 555.536   2
  10   6 -14  458.47 330.563   2
  10  -6  14-274.799 370.211   2
   6 -10  14-617.291 460.492   2
  -6 -10  14-281.602 267.525   2
 -10   6 -14-836.928 587.079   3
  10  -6 -16 69.1787 332.248   2
  10  -6  16 797.351  483.18   2
  10   6 -16-121.069 392.966   2
  -6 -10  16 763.414 256.144   1
   6 -10  16 542.425 276.112   2
 -10   6 -16 -3.7615 426.248   3
  10  -6 -18 488.329 408.531   2
   6 -10  18 615.171 355.528   2
 -10   6 -18-16.2656 374.474   3
  10   6 -18-132.943 333.205   2
  -6 -10  18 206.503 142.461   1
  -6  10  18-588.902 589.108   1
  -6  10  20 15.2526 357.543   1
   6 -10  20 897.065 360.343   2
  10  -6  20 -49.586 475.227   2
  -6 -10  20 1265.81 369.609   1
  10   6 -20 475.499 370.015   2
   6  10  20-399.836 556.909   1
  10  -6 -20  877.40  612.22   2
  10  -6  22 1724.60 685.934   2
  10  -6 -22 1731.54 710.729   2
  -6  10  22 1045.74 463.946   1
  10   6 -22 2199.51 668.854   2
  -6 -10  22 2309.49 534.777   1
   6  10  22  867.12 469.459   1
  10  -6  24 815.333 454.916   2
  10  -6 -24-405.294 579.125   2
  10   6 -24 798.414 457.008   2
   6  10  24 364.785 339.476   1
  -6  10  24 827.775 430.164   1
  -6  10  26-33.9688 195.276   1
   6  10  26 270.634 300.063   1
  -6  10  28-160.155 205.235   1
 -10  -6  28-305.261 350.515   1
   6  10  28 12.5565 227.227   1
  10  -6 -28-503.575 516.908   2
  10  -6 -30-156.615 456.554   2
  -6  10  30 173.518 211.493   1
 -10  -6  30-4.56353 172.772   1
 -10   6  30 96.4858 253.159   1
   6  10  30 137.374  225.86   1
  10  -6 -32 4.78898 234.445   2
   6  10  32-550.597 372.524   1
 -10   6  32 82.0549 309.679   1
  -6  10  32-175.368 247.816   1
 -10  -6  32-0.21379 143.506   1
  10  -6 -34-24.1832 257.772   2
 -10  -6  34 56.0717 144.613   1
  -6  10  34 478.422  345.85   1
   6  10  34-466.676 341.673   1
 -10   6  34 83.1593 217.028   1
  10  -6 -36 339.458  350.21   2
  -6  10  36 461.024 343.842   1
 -10  -6  36 512.799 322.056   1
 -10   6  36 427.654 352.722   1
   6  10  36-301.841  284.96   1
  10  -6 -38-671.422 454.707   2
  10  -6 -40-1108.91 552.177   2
  10   7  -1 3919.67 1058.06   2
   7 -10  -1 3098.82 916.383   2
  10  -7  -1 3989.79 1028.66   2
  10  -7   1 3094.63 935.001   2
  -7 -10   1 1894.37 585.934   1
   7 -10   1 2245.18 725.743   2
  -7  10   1 3495.78 848.137   3
  -7  10  -1 2720.66 792.388   3
  10   7   1 3758.25 1051.83   2
   7 -10   3-394.424 427.767   2
  10   7   3 772.652  536.23   2
  10   7  -3-528.212 538.119   2
   7 -10  -3 52.5168 429.038   2
  10  -7  -3-192.461 421.242   2
  10  -7   3-139.985 405.144   2
  -7  10  -3-595.842 595.531   3
   7 -10  -5 200.003 314.046   2
 -10   7  -5-554.995 500.341   3
  -7  10  -5-383.704  531.78   3
  10  -7   5 74.9402  299.90   2
  10   7  -5-178.664 440.398   2
  10   7   5-91.1105 313.335   2
   7 -10   5-469.735  505.64   2
  10  -7  -5 335.696 450.726   2
   7 -10  -7 7107.78 1368.24   2
  10  -7   7 9080.04 1473.76   2
   7 -10   7 9099.73 1422.42   2
  10  -7  -7 8902.01 1620.58   2
 -10   7  -7 9974.28 1467.96   3
  -7  10  -713299.60 1904.24   3
  10   7  -7 7258.58 1317.78   2
  10   7  -9-765.094 664.584   2
   7 -10  -9-853.832 688.378   2
  10  -7   9-351.072 483.217   2
  10  -7  -9-102.127 405.286   2
   7  10   9-59.1834 253.035   3
   7 -10   9-23.7055 272.211   2
 -10   7  -9-409.551 475.364   3
  10  -7 -11-153.655 462.116   2
  10   7 -11-1255.88 713.342   2
   7 -10 -11-723.661 620.022   2
  10  -7  11 19.8052 305.146   2
   7 -10  11 -24.312 359.808   2
 -10   7 -11-772.911 610.905   3
  10   7 -13 251.721 305.786   2
   7 -10 -13 618.138 456.007   2
  10  -7  13 1005.11 518.366   2
 -10   7 -13  598.77 447.318   3
   7 -10  13 868.018 430.821   2
  10  -7 -13 840.854 499.899   2
  10  -7 -15 1716.63 693.799   2
  10   7 -15 1864.21 611.637   2
  10  -7  15 1747.65 662.355   2
   7 -10 -15 1383.15 631.672   2
   7 -10  15 1456.35 519.592   2
 -10   7 -15 1624.44 658.487   3
 -10   7 -17-1039.90 697.207   3
  10  -7 -17 89.3207 284.869   2
  10   7 -17 -735.51 501.382   2
  10  -7  17  619.32 464.271   2
   7 -10  17 9.61157 219.919   2
   7 -10 -17 59.4618 310.258   2
  10  -7 -19 382.628 308.939   2
  10  -7  19 -897.76 626.776   2
   7 -10  19 165.503 238.393   2
  10   7 -19-624.201 486.851   2
  -7 -10  19-275.565 280.448   1
 -10   7 -19-782.365 788.366   3
  -7  10  21  983.94 425.535   1
  10  -7  21 1486.75 615.377   2
  10  -7 -21 1677.85 739.574   2
  10   7 -21 1672.04 580.345   2
  -7 -10  21 2478.50 510.068   1
  10  -7 -23 -1.9033 303.138   2
  -7  10  23-107.327 302.366   1
  10  -7  23 155.767 269.188   2
  10  -7  25-531.662 437.718   2
  10  -7 -25-637.515 562.995   2
  -7  10  25-137.339 285.487   1
  10  -7 -27 -932.29 552.211   2
  -7  10  27 159.102 205.195   1
 -10  -7  27-496.893 438.334   1
  10  -7 -29 282.453 336.545   2
  -7  10  29 953.487 479.615   1
 -10   7  29 801.048  448.86   1
 -10  -7  29 406.505 237.905   1
  -7  10  31 -277.59 377.327   1
  10  -7 -31-168.392 370.462   2
   7  10  31-579.094  371.02   1
 -10  -7  31-234.901 265.243   1
 -10   7  31 70.7969 208.786   1
 -10   7  33-566.743 454.025   1
  10  -7 -33-230.335 341.165   2
 -10  -7  33-154.883 172.778   1
   7 -10 -33-758.537  569.24   2
   7  10  33-699.177 397.279   1
  -7  10  33-193.242  277.53   1
  10  -7 -35 -140.82 316.647   2
   7 -10 -35-345.264 355.957   2
 -10   7  35-109.405  273.34   1
  -7  10  35 296.162 289.317   1
  10  -7 -37  323.05 287.262   2
   7 -10 -37-484.295 384.903   2
  10  -7 -39 -669.94 446.902   2
  10   8   0 473.647  436.02   2
  -8  10   0 164.716 362.105   3
   8 -10   0 35.7752  363.87   2
  10  -8   0 180.532 334.229   2
   8 -10   2 43.6303 407.237   2
  10   8   2 740.636 483.269   2
  -8  10  -2 692.475 409.478   3
  10   8  -2 412.408 362.778   2
  10  -8   2 321.832 289.935   2
   8 -10  -2 647.623 457.633   2
  10  -8  -2 166.632 334.485   2
  10   8  -4 1300.54 692.134   2
   8 -10  -4 454.154 476.783   2
  10  -8   4 738.424 544.125   2
 -10   8  -4 326.999 366.514   3
   8 -10   4 13.4887 420.792   2
  -8  10  -4 615.122 595.363   3
  10  -8  -4 1277.13 653.152   2
  10  -8  -6 2860.94 955.576   2
   8 -10   6 2122.86 781.883   2
 -10   8  -6 3035.60 887.476   3
   8 -10  -6 2164.10 798.375   2
  10  -8   6 2247.01  803.97   2
  10   8  -6 1471.13  677.96   2
  -8  10  -6 1802.38  833.16   3
  10  -8  -8 2315.33  899.43   2
  10   8  -8 1268.99 589.972   2
   8 -10  -8 1619.46 697.628   2
  10  -8   8 2034.37 699.205   2
   8 -10   8 2263.06 773.642   2
 -10   8  -8 3799.41 980.808   3
  -8  10  -8 2417.18 924.896   3
  10  -8 -10 1127.61 639.021   2
  10   8 -10-38.5953 394.823   2
   8 -10 -10-359.975 536.319   2
  10  -8  10 1137.72 514.336   2
   8 -10  10 54.7176 333.495   2
   8  10  10-1218.27 483.711   3
 -10   8 -10-247.599 459.099   3
  -8  10 -10-1930.03 1100.75   3
  10  -8 -12 166.139 378.926   2
  10   8 -12-979.429 596.232   2
  10  -8  12-46.4045 317.559   2
   8 -10  12-217.132 355.266   2
   8 -10 -12-551.235 585.567   2
 -10   8 -12-785.659 618.535   3
  10  -8 -14-182.099 295.329   2
  10   8 -14-290.997 326.107   2
   8 -10 -14-30.3975 292.826   2
 -10   8 -14-569.558 565.816   3
  10  -8  14-585.297 469.217   2
   8 -10  14-149.892 299.304   2
  10   8 -16  256.30 312.381   2
   8 -10 -16-238.848 314.876   2
  10  -8  16 205.602 299.177   2
   8 -10  16  207.66 261.078   2
  10  -8 -16 111.721 275.499   2
 -10   8 -16-964.301 657.147   3
  10  -8 -18 552.719 457.109   2
   8 -10  18 211.827 286.974   2
  10  -8  18 316.158 378.371   2
   8 -10 -18-66.9032 337.792   2
  10   8 -18 418.171 308.606   2
  10  -8 -20 992.754 652.588   2
  10   8 -20 345.915 352.376   2
   8 -10  20 196.199 271.786   2
   8 -10 -20 647.249 506.237   2
  10  -8  20-53.1938 332.615   2
  -8 -10  22 1671.43 440.786   1
  -8  10  22 1042.47 529.242   1
  10  -8  22 1223.80 567.296   2
  10  -8 -22 978.133 572.857   2
   8 -10 -22 281.652 343.225   2
  10  -8 -24 467.555 411.243   2
   8 -10 -24-594.502 641.482   2
  -8  10  24 853.691 483.359   1
  10  -8 -26-519.828  504.05   2
   8 -10 -26-639.677 545.501   2
  -8  10  26-33.9202 208.469   1
  10  -8 -28-255.957 390.881   2
   8 -10 -28-165.578 328.018   2
 -10  -8  28-255.948 272.976   1
  -8  10  28-6.14277 182.367   1
 -10   8  28-319.153 440.951   1
 -10   8  30 379.633 355.929   1
  10  -8 -30 60.3721  255.28   2
   8 -10 -30 103.329 311.122   2
  -8  10  30  30.068 286.653   1
  10  -8 -32-302.382 411.942   2
  -8  10  32-227.515 375.654   1
   8 -10 -32 -287.42 410.881   2
 -10   8  32-227.647  346.51   1
  10  -8 -34-141.799 353.331   2
   8 -10 -34-198.457 328.863   2
 -10   8  34 -227.21  333.48   1
  -8  10  34-181.428 288.829   1
  10  -8 -36 533.993 431.364   2
   8 -10 -36-208.245 367.709   2
  10  -8 -38-86.6529 259.293   2
   9 -10  -1 225.457 326.014   2
  -9  10  -1-1791.38  777.36   3
  10  -9   1-519.934 588.565   2
  10  -9  -1-449.563 486.868   2
   9 -10   1-1216.56 707.035   2
  10   9  -3 545.143 436.473   2
   9 -10  -3 602.228 480.469   2
   9 -10   3 179.363 385.723   2
  10  -9   3 353.337 427.804   2
 -10   9  -3-1102.38 751.346   3
  -9  10  -3 764.008 536.164   3
  10  -9  -3 1318.76 624.172   2
  10  -9  -5 2396.19 844.255   2
   9 -10  -5 2885.31 917.589   2
  10   9  -5 2108.97  776.58   2
  -9  10  -5 3289.82 1008.84   3
  10  -9   5 2401.82 830.545   2
   9 -10   5 1114.54  553.92   2
 -10   9  -5 2575.31 839.322   3
  10  -9   7 6713.44 1283.26   2
   9 -10   7 8582.10 1451.69   2
  -9  10  -710963.70 1661.79   3
  10  -9  -7 9315.43 1619.24   2
   9 -10  -7 7535.57 1468.77   2
 -10   9  -7 9697.09 1487.42   3
  10   9  -7 7750.17 1317.70   2
  10   9  -9 2665.32 859.204   2
  10  -9  -9 2933.72 953.578   2
   9 -10  -9 1739.32 737.337   2
  -9  10  -9 140.751 506.777   3
 -10   9  -9 2173.07 813.335   3
  10  -9   9-322.533 551.495   2
   9 -10   9 1331.59  626.13   2
  10  -9 -11 1108.04  665.03   2
   9 -10 -11 252.464 376.377   2
 -10   9 -11 395.415 495.331   3
  10   9 -11 1299.72 573.818   2
  10  -9  11 1113.75 552.725   2
   9 -10  11 834.046  466.76   2
  10   9 -13-43.8041 241.761   2
  10  -9 -13-225.957 327.594   2
   9 -10 -13-374.069 455.651   2
  10  -9  13 132.563 302.535   2
   9 -10  13 131.338 223.558   2
 -10   9 -15-443.042 590.029   3
  10   9 -15-273.522 337.939   2
  10  -9 -15-526.937 485.353   2
   9 -10 -15-248.129 425.274   2
  10  -9  15 -57.547 267.646   2
   9 -10  15-70.7504 304.276   2
  10   9 -17 479.566  409.27   2
  10  -9 -17  17.954 331.837   2
   9 -10 -17 194.684 303.947   2
  10  -9  17 366.273 351.892   2
   9 -10  17 482.102 348.998   2
 -10   9 -17-209.816 633.303   3
  10  -9 -19 104.645 389.712   2
  10  -9  19 443.204 376.293   2
   9 -10 -19 278.984 471.733   2
   9 -10  19 684.596 437.084   2
 -10   9 -19 278.905 631.699   3
  10   9 -19 304.812 307.946   2
  10  -9  21 2809.02 818.083   2
  10  -9 -21 2893.39 940.097   2
   9 -10 -21 3269.53 950.232   2
  10  -9 -23 1694.38 726.461   2
   9 -10 -23 1533.78 671.141   2
  10  -9 -25 510.607 423.086   2
  -9  10  25 684.793 449.226   1
   9 -10 -25 47.6949 335.942   2
  10  -9 -27-432.947 444.802   2
   9 -10 -27-238.221 343.402   2
 -10   9  27 -370.82  346.14   1
  -9  10  27-145.407 296.894   1
 -10   9  29-429.196 353.306   1
  -9  10  29-154.907 271.978   1
  10  -9 -29-514.211 441.931   2
   9 -10 -29-432.067 448.236   2
  10  -9 -31-370.755 446.176   2
   9 -10 -31-299.863 393.345   2
 -10   9  31-356.887 397.602   1
  -9  10  31-94.1243 311.512   1
  10  -9 -33-457.626 400.504   2
   9 -10 -33 391.894 295.278   2
  -9  10  33 290.079 254.914   1
 -10   9  33 237.871  298.81   1
  10  -9 -35 760.445 426.943   2
   9 -10 -35 593.693 420.921   2
  10  -9 -37 271.183 264.185   2
  10 -10   0-160.736  427.48   2
  10 -10   2-634.898 607.512   2
 -10  10  -2-912.846 663.384   3
  10 -10  -2-248.964 437.917   2
  10 -10  -4 5927.76 1263.43   2
 -10  10  -4 3731.13 929.341   3
  10 -10   4 3273.67 973.293   2
  10 -10   6 6810.92 1333.63   2
  10 -10  -6 9153.94 1560.00   2
 -10  10  -610663.10 1606.11   3
 -10  10  -8 7381.02 1417.56   3
  10 -10   8 3697.45 989.345   2
  10 -10  -8 6492.74 1326.63   2
  10 -10  10 5455.62 1132.16   2
 -10  10 -10 6763.71 1390.02   3
  10 -10 -10 6523.98 1364.75   2
  10  10 -10 7801.58 1284.13   2
  10  10 -12 817.823 523.221   2
  10 -10  12 825.949 500.179   2
  10 -10 -12 363.254 409.423   2
  10  10 -14 1413.01  546.99   2
  10 -10 -14 603.544 482.051   2
  10 -10  14 1092.45 515.124   2
 -10  10 -14  619.13 547.838   3
 -10  10 -16 523.619 538.528   3
  10 -10 -16 400.248 369.716   2
  10  10 -16-47.9182 292.179   2
  10 -10  16 12.1136 261.226   2
 -10  10 -18 2220.73 976.993   3
  10 -10 -18 1470.49 638.491   2
  10 -10  18 803.223 516.041   2
  10 -10 -20 2330.23 892.353   2
  10 -10  20 3800.96 917.229   2
  10 -10 -22 2286.23 841.731   2
  10 -10 -24 2424.68 857.869   2
  10 -10 -26 79.1626 239.567   2
 -10  10  26-33.6444  208.84   1
 -10  10  28 188.164  257.40   1
  10 -10 -28-275.625  348.74   2
  10 -10 -30 149.089 224.994   2
 -10  10  30-330.896 360.744   1
  10 -10 -32 149.923 281.342   2
 -10  10  32 200.448  283.94   1
  10 -10 -34 1166.67 594.149   2
   0  11   1 2210.37 452.394   1
  11   0   1 1944.24 666.837   2
  11   0  -1 2386.77 747.056   2
   0  11  -1 1760.47 321.024   1
   0  11   3 2987.77  590.79   1
  11   0   3 2489.15 791.244   2
  11   0  -3 2162.65 761.784   2
  11   0   515005.60 1866.93   2
   0  11   520254.30 1512.54   3
  11   0  -515095.90 1901.13   2
   0  11   515239.60 1334.98   1
  11   0   7 -979.29 633.093   2
  11   0  -7-701.781 584.791   2
   0  11   7-457.863 464.132   1
   0  11   7-233.585 263.437   3
  11   0   9 7284.96 1322.05   2
  11   0  -9 9175.34 1513.48   2
   0  11   9 7945.42 1077.05   1
  11   0  11 739.099 506.388   2
  11   0 -11 246.993 404.364   2
   0  11  11 772.787 354.728   1
   0 -11  13 1017.94  272.19   2
   0 -11  13 1828.66 420.122   2
  11   0  13 2006.45 741.008   2
  11   0 -13 2484.06 841.205   2
   0  11  13 2014.11  613.73   1
  11   0  15-323.997  414.32   2
  11   0 -15-71.0887 458.786   2
   0  11  15-161.381 272.627   1
 -11   0 -15-80.6634 340.931   3
  11   0  17 3287.49 908.087   2
 -11   0 -17 3976.81 833.231   3
   0  11  17 3489.63 828.753   1
  11   0 -17 3269.48 943.406   2
  11   0  19 3227.20 906.369   2
 -11   0 -19 3132.84 730.842   3
   0  11  19 1569.86 557.291   1
  11   0 -19 3001.52 867.433   2
  11   0  21  232.76 402.245   2
  11   0 -21-24.8778  340.65   2
 -11   0 -21 218.279 351.163   3
 -11   0 -23 865.074 415.559   3
   0  11  23-234.657 486.597   1
  11   0 -23 299.562 321.731   2
   0  11  25 267.993 284.125   1
  11   0 -25 417.599 332.776   2
 -11   0 -25 822.225 437.682   3
  11   0 -27 2112.02 758.737   2
   0  11  27 1784.72 642.824   1
 -11   0 -27 2212.62 628.041   3
  11   0 -29-201.318 405.945   2
   0  11  29 59.3123 201.562   1
 -11   0 -29-609.914 489.147   3
   0  11  31 972.376  462.95   1
  11   0 -31  439.76 379.506   2
 -11   0 -31-175.726 381.531   3
   0  11  33-523.413 355.979   1
 -11   0  33-93.4079 407.125   1
 -11   0 -35 52.5384 447.429   3
 -11   0  35 132.982 243.847   1
   0  11  35 50.4192 234.303   1
   0  11  37-993.197 458.669   1
 -11   0  37-634.857 419.354   1
 -11   0  39-514.921 374.908   1
  -1  11   0 4417.78 562.977   1
  11   1   0 4124.82 1004.15   2
  11  -1   0 4290.65 1093.56   2
  11   1   2 -312.79 473.187   2
  -1  11   2 -20.247 156.699   1
  11   1  -2-704.824  611.38   2
  11  -1   2-802.117 677.176   2
  11  -1  -2-653.208 680.297   2
   1  11   2-118.146 210.389   1
  -1  11  -2-52.1762 108.429   1
  11   1   4 2188.84  852.68   2
  11  -1   4 1867.02  785.54   2
  -1  11   4 1848.07 466.075   1
  11   1  -4 1931.39 685.394   2
  11  -1  -4 966.662 406.684   2
   1  11   4 1898.58 551.057   1
  -1  11   4 399.246 461.914   3
  11   1   6 5666.48 1225.95   2
   1  11   6 3755.87 735.732   1
  11  -1   6 4633.63 1073.47   2
  -1  11   6 3401.94 616.246   1
  11   1  -6 3675.80 936.977   2
  11  -1  -6 4537.47 1019.12   2
  -1  11   6 4277.77 680.866   3
  11  -1   811426.10 1649.66   2
  11   1  -811092.50 1643.55   2
  -1  11   811834.70 1259.29   1
  11  -1  -812940.70 1816.29   2
   1  11   811609.40 1341.61   1
  11   1   810900.40 1633.84   2
  11   1  10 33.7697 379.519   2
   1 -11  10-25.4146 225.564   2
   1  11  10 16.1579 217.841   1
  -1  11  10-129.024 222.723   1
  11   1 -10 822.636 416.325   2
  11  -1 -10-72.2434 366.271   2
   1 -11  12 237.826 220.289   2
  -1 -11  12 111.743 146.637   2
  11   1  12 1.67797 350.268   2
  11  -1  12-174.449 429.506   2
  -1  11  12 68.8839 238.005   1
   1  11  12-91.9022 286.801   1
 -11   1 -12 150.661 309.144   3
  11   1 -12 337.192 397.372   2
  11  -1 -12 494.308 438.749   2
  -1 -11  14 636.943 230.298   2
  -1  11  14 555.305 307.804   1
  11  -1  14 1081.57 560.895   2
 -11   1 -14 1190.42 494.666   3
   1  11  14 1267.02 499.647   1
  11   1 -14 1125.81 580.564   2
  -1 -11  14  385.81  153.63   2
   1 -11  14 625.019 227.153   2
  11   1  14  774.78 456.506   2
  11  -1 -14 979.753 514.558   2
  11   1  16-287.646 486.064   2
  11  -1 -16 26.9525 423.327   2
  -1  11  16 161.698  248.20   1
  11  -1  16 20.5244 306.781   2
   1  11  16 220.636 289.208   1
 -11   1 -16 299.872 338.794   3
  11   1 -16  353.25  451.57   2
 -11  -1 -16 127.863 388.748   3
  11   1  18 2062.82 763.847   2
  11  -1  18 2789.03 879.553   2
 -11   1 -18 2070.87 608.348   3
 -11  -1 -18 3069.72 791.829   3
   1  11  18 2226.15 675.076   1
  -1  11  18 2152.84 672.312   1
  11   1 -18 2755.48 887.434   2
  11  -1 -18 2533.12 834.432   2
  11   1  20 30.8249 305.537   2
  11  -1  20-103.845 314.631   2
  11  -1 -20 -219.69 566.147   2
   1  11  20-783.976  430.28   1
 -11  -1 -20 109.245 275.582   3
  11   1 -20 56.1415 331.432   2
 -11   1 -20 -277.06 402.896   3
  -1  11  20-173.576  329.51   1
  11  -1  22 5546.77 1158.22   2
  -1  11  22 5233.25 1020.70   1
   1  11  22 4337.55 949.991   1
  11  -1 -22 6813.02 1352.53   2
  11   1 -22 5492.07 1165.70   2
 -11  -1 -22 6991.67 1052.87   3
 -11   1 -22 6697.25 1053.21   3
  11  -1 -24 45.4371 339.967   2
 -11   1 -24-449.676 354.365   3
   1  11  24-131.349 354.243   1
 -11  -1 -24-336.182 348.255   3
  11   1 -24-470.995  538.39   2
  -1  11  24-226.694 338.748   1
  11  -1 -26 570.578 412.477   2
   1  11  26  78.605 247.028   1
 -11  -1 -26 543.814 377.016   3
  -1  11  26 779.449 401.201   1
  11   1 -26 262.999 294.357   2
 -11   1 -26  601.83 432.404   3
   1  11  28 691.328 431.343   1
  11  -1 -28  116.68 281.583   2
  -1  11  28 1004.71  498.71   1
  11   1 -28 295.675  332.63   2
 -11  -1 -28 839.057 390.329   3
 -11   1 -28 519.787 313.869   3
  11  -1 -30-572.554 627.457   2
   1  11  30 337.787 286.489   1
 -11  -1 -30 370.368 321.031   3
  -1  11  30-12.0294 173.794   1
  11   1 -30 360.199 365.288   2
 -11  -1 -32-327.837 414.393   3
   1  11  32-0.27959 184.844   1
 -11  -1  32 272.455 322.409   1
  -1  11  32-34.8232  223.67   1
 -11   1  32 22.7799 287.405   1
  11  -1 -32-593.746 669.074   2
   1  11  34-248.562  309.70   1
 -11  -1 -34-320.882 361.188   3
  -1  11  34-304.084 321.617   1
 -11  -1  34-181.549 290.078   1
 -11   1  34-3.18998 210.667   1
  11  -1 -34-688.025  606.59   2
   1  11  36  733.27 430.199   1
  -1  11  36  736.32 399.607   1
 -11   1  36 1885.64 692.056   1
 -11   1 -36 968.969 542.104   3
 -11  -1  36 2129.22 692.366   1
  -1  11  38-416.445  313.05   1
 -11  -1  38 67.1152 221.939   1
 -11   1  38-214.999 336.458   1
   1  11  38-300.547 298.288   1
 -11   1 -38-527.328 417.899   3
 -11  -1  40 91.9428 225.037   1
  -2  11   1 1795.81 414.189   1
  11   2   1 1604.05 738.037   2
  11   2  -1 1707.51 714.281   2
  -2  11  -1 577.469 233.692   1
  11  -2   1 1098.25  589.99   2
  11  -2  -1-113.037 458.246   2
  -2  11   3-58.8691 207.607   1
  11   2   3 225.469 479.304   2
  -2  11   3-1014.50 636.389   3
  11   2  -3-752.035 624.981   2
  11  -2   3-359.633 534.094   2
  11  -2  -3-814.547 756.169   2
  11   2   522035.10 2274.68   2
  11  -2   521987.10 2286.26   2
  11   2  -522633.30 2302.51   2
  -2  11   528615.80 1943.65   3
  11  -2  -521549.00 2293.15   2
   2  11   524841.30 1926.83   1
  -2  11   522812.80 1634.12   1
  11   2   7 3796.15 1003.55   2
   2 -11   7 3992.16 786.514   2
  11  -2   7 3888.03 986.662   2
  -2 -11   7 2868.84 635.981   2
  11   2  -7 3032.14 911.633   2
  -2  11  -7 1908.75 302.926   1
  11  -2  -7 5342.42 1215.36   2
  -2  11   7 5104.14 798.774   1
   2  11   7 3758.37 482.085   3
  11  -2   917479.90 2048.25   2
   2 -11   918938.90 1676.02   2
  11   2  -915136.90 1896.43   2
  11  -2  -922794.30 2379.46   2
   2  11   920900.30 1936.89   1
  -2  11   919921.70 1675.99   1
  -2 -11   919281.90 1548.37   2
  11   2   920981.50 2235.47   2
   2 -11  11 1009.82 417.395   2
   2  11  11 977.142  521.55   1
  11   2  11  660.14 434.502   2
  -2 -11  11 893.347 355.638   2
  11  -2  11 -662.26 733.462   2
  11   2 -11-935.882 934.467   2
  -2  11 -11 744.444 198.416   1
  11  -2 -11 735.729 535.987   2
 -11   2 -11  937.37 535.827   3
  -2  11  11 947.291 415.237   1
   2  11  13 238.564 253.596   1
  11   2  13-107.222 344.442   2
  11  -2  13-32.5071 468.404   2
  -2  11 -13-3.20869 94.8526   1
   2 -11  13 67.4332 168.655   2
  -2 -11  13 131.783 143.509   2
  11   2 -13-444.021  561.54   2
  11  -2 -13 97.4912 334.328   2
 -11   2 -13 177.651 319.452   3
  -2  11  13-190.666 359.131   1
   2  11  15 901.072 510.173   1
  11  -2  15 1482.49 613.496   2
  11   2  15 1211.60 571.341   2
   2 -11  15 1066.35 286.917   2
  11  -2 -15 926.922 524.033   2
  11   2 -15 1414.11 670.638   2
  -2  11  15 1189.60 485.967   1
  -2  11 -15 1360.53 320.043   1
 -11   2 -15 1136.98 500.739   3
 -11   2 -17-769.439 528.719   3
   2  11  17 71.4468 278.033   1
  11  -2  17 283.175 409.777   2
  11   2  17-650.683 612.107   2
  -2  11  17 400.059 333.826   1
  11   2 -17 105.008 352.532   2
  11  -2 -17-634.693 682.483   2
  -2  11  19 8593.70 1280.66   1
  11   2 -19 9051.05 1498.73   2
  -2 -11  19 6974.68 942.978   1
  11  -2 -19 7649.77 1429.42   2
   2  11  19 6861.76 1217.90   1
 -11  -2 -19 8639.95 1216.17   3
 -11   2 -19 8699.02 1216.94   3
  11  -2  19 9389.17 1504.30   2
  11  -2  21 3825.49 993.014   2
   2  11  21 2809.17 794.584   1
  -2  11  21 2444.19 778.067   1
 -11  -2 -21 3466.58 806.059   3
 -11   2 -21 3371.08 841.705   3
  11   2 -21 3402.90 1000.20   2
  11  -2 -21 2052.20 761.974   2
  11  -2 -23 4634.60 1114.44   2
 -11  -2 -23 4853.38 888.304   3
  -2  11  23 4560.56 1012.46   1
   2  11  23 4452.53 1007.81   1
  11   2 -23 4985.46 1107.50   2
  11  -2  23 3450.77 934.252   2
 -11   2 -23 4816.99  956.07   3
  -2  11  25 2844.33 775.134   1
   2  11  25 2248.31 738.478   1
 -11   2 -25 2197.95 693.365   3
  11  -2 -25 3448.83 980.685   2
  11   2 -25 2654.23 855.295   2
 -11  -2 -25 2521.32  647.13   3
   2  11  27-325.069 349.754   1
  11  -2 -27 -320.39 469.993   2
  11   2 -27-226.754  296.73   2
  -2  11  27 21.6655 216.921   1
 -11  -2 -27 32.5599 238.271   3
 -11   2 -27 -249.87 353.554   3
 -11   2 -29 -144.44 291.772   3
   2  11  29 152.769 194.153   1
  -2  11  29-11.9836 187.309   1
  11   2 -29  24.895 279.454   2
 -11  -2 -29 511.986 360.704   3
  11  -2 -29-19.1979 357.362   2
   2  11  31-362.913 311.861   1
 -11  -2  31 180.171 245.257   1
  11  -2 -31-571.514 648.623   2
 -11  -2 -31 135.243 247.283   3
  -2  11  31-19.4189 199.701   1
 -11   2 -31-927.738 551.039   3
   2  11  33 871.802 493.884   1
 -11   2  33 1613.07 714.396   1
  11  -2 -33-140.031 480.192   2
  -2  11  33 1309.54 590.036   1
 -11   2 -33 426.517 357.669   3
 -11  -2  33 1237.61 537.433   1
 -11  -2  35 2253.71 715.015   1
 -11   2  35 2322.13 809.521   1
  -2  11  35 1200.57 523.135   1
   2  11  35 1504.14 562.195   1
  11  -2 -35 1767.83 674.713   2
 -11   2 -35 1391.71 637.154   3
  -2  11  37 449.184 350.001   1
 -11  -2  37 641.777 401.564   1
 -11   2  37 1147.14 591.038   1
 -11   2 -37 1064.06 544.382   3
   2  11  37 590.509 372.978   1
 -11  -2  39 418.293 313.032   1
 -11   2 -39 824.906 524.671   3
  11   3   0-280.384 499.504   2
  11  -3   0-40.1668 430.479   2
  11   3   210861.30 1614.11   2
  11   3  -2 9480.02 1511.61   2
  -3 -11  -2 8652.35 939.526   1
  11  -3  -2 9998.64 1590.74   2
  11  -3   211078.80 1645.68   2
  -3  11   214710.00 1614.04   3
  11   3   4 3741.34 961.354   2
  -3 -11  -4 6367.10 820.434   1
  11   3  -4 6184.91 1269.99   2
  11  -3   4 3735.15 938.868   2
  11  -3  -4 5937.56 1261.07   2
  -3  11   4 7022.30 1082.50   3
  11  -3   6 9802.38 1517.24   2
  -3 -11  -614033.60 1311.36   1
   3 -11   613168.40 1547.47   2
  11  -3  -613456.50 1898.76   2
  -3  11   612904.40 1337.75   1
  11   3  -610233.10 1551.27   2
  11   3   612719.90 1737.03   2
  11  -3   834932.70 2858.97   2
  11   3  -833097.60 2782.98   2
  -3  11   838269.80 2323.22   1
  11  -3  -835967.50 3041.63   2
   3  11   834169.20 2513.66   1
  -3  11  -830118.40 1694.55   1
  11   3   835966.10 2909.98   2
   3 -11   835944.40 2457.83   2
  -3 -11   836354.90 2299.65   2
   3 -11  10 1432.20 483.216   2
  11  -3 -10 1000.95 560.359   2
  11   3  10 2053.57 783.354   2
  -3  11  10 1863.06 593.191   1
  -3 -11  10 1503.20 503.549   2
 -11   3 -10 2835.34 810.647   3
  11  -3  10 584.781 425.144   2
  11   3 -10-392.943 621.071   2
   3  11  10 1159.38 528.586   1
  -3  11 -10 1193.25 362.355   1
  11  -3  12 9896.70 1509.55   2
  -3 -11  1210286.50 1039.36   2
   3 -11  1212703.20 1300.24   2
   3  11  1211837.50 1498.46   1
  11  -3 -1210893.90 1744.88   2
  11   3 -12 8647.27 1452.40   2
 -11   3 -1211292.20 1418.06   3
  -3  11 -1211342.70 1135.77   1
  -3  11  1210808.50 1358.55   1
  11   3  1210195.50 1604.28   2
  11   3  14 -36.405 343.393   2
  11  -3 -14 286.218 319.556   2
  11  -3  14-792.464 636.147   2
  -3  11  14-395.041 350.324   1
  -3 -11  14 185.832 171.727   2
  11   3 -14 -252.79 503.355   2
   3  11  14 36.6982 210.219   1
   3 -11  14 314.805 249.779   2
 -11   3 -14-560.561 423.845   3
  -3  11 -14 132.176 137.108   1
  -3  11  16 2644.08 694.119   1
  11  -3  16 2033.82 757.789   2
  11   3  16 1713.51 715.353   2
 -11   3 -16 2470.18 683.159   3
   3 -11  16 1400.25 329.391   2
  11   3 -16 2213.97 788.451   2
   3  11  16 2189.13 704.568   1
  -3 -11  16 2101.83 413.076   1
  11  -3 -16 1694.71 696.168   2
  11   3 -1810432.60 1570.75   2
  -3 -11  18 9208.21 962.385   1
   3  11  18 8175.79 1302.33   1
  11  -3  18 7006.82 1313.95   2
  11  -3 -18 7661.89 1426.74   2
  -3  11  18 7951.15 1221.17   1
 -11   3 -18 9998.23 1353.98   3
  11  -3  20 2866.08  848.00   2
   3  11  20 3086.19 824.642   1
  11   3 -20 3450.34 939.727   2
  -3  11  20 2363.94 670.106   1
 -11   3 -20 2303.92 734.206   3
  -3 -11  20 1913.38 489.375   1
  11  -3 -20 2915.74 893.673   2
 -11  -3 -2220831.20 1826.82   3
  11   3 -2220269.30 2086.19   2
  -3  11  2215930.60 1764.02   1
   3  11  2216669.00 1877.62   1
  11  -3 -2218483.70 2232.01   2
 -11   3 -2218743.70 1885.24   3
  11  -3  2218216.30 2071.51   2
  11  -3  24 600.629 442.346   2
 -11  -3 -24 1277.42  535.17   3
  -3  11  24 843.504 439.264   1
   3  11  24 1127.51 546.213   1
  11   3 -24 1395.22  649.94   2
 -11   3 -24 1705.80 643.372   3
  11  -3 -24 969.241 614.808   2
 -11  -3 -26 4201.62 827.228   3
  -3  11  26 3858.04 922.078   1
  11   3 -26 3932.45 967.211   2
 -11   3 -26 4955.44 1027.55   3
   3  11  26 3271.06 818.244   1
  11  -3 -26 3793.16 985.706   2
 -11  -3 -28  375.85 378.389   3
  11   3 -28 61.0735 194.346   2
  -3  11  28 87.8779 202.615   1
 -11   3 -28-417.666 408.271   3
   3  11  28-50.6651  174.53   1
  11  -3 -28-219.525 409.319   2
  11  -3 -30 444.157  375.10   2
 -11  -3 -30-102.641 222.448   3
   3  11  30  277.10 315.983   1
 -11   3 -30-61.1874 376.843   3
  -3  11  30 683.142 441.771   1
  -3  11  32 1809.46 620.564   1
 -11   3  32 2165.65 781.244   1
 -11  -3  32 2370.37 720.537   1
   3  11  32 1959.13 652.979   1
 -11   3 -32 2709.48 826.571   3
  11  -3 -32 2142.48 753.296   2
 -11  -3  34  389.43 319.445   1
   3  11  34 878.922 480.134   1
 -11   3  34 1441.26 655.161   1
  -3  11  34 825.891 509.306   1
  11  -3 -34 737.712 495.374   2
 -11   3  36 5966.75 1248.31   1
   3  11  36 3658.53 878.089   1
 -11  -3  36 4341.49 958.534   1
  -3  11  36 3364.29 823.709   1
 -11   3 -36 7684.50 1410.33   3
  11  -3 -36 4433.77 1115.95   2
 -11  -3  38 126.026 230.853   1
 -11   3 -38 1264.59  700.35   3
 -11  -3  40  618.14 330.626   1
 -11   3 -40 996.812  593.48   3
  11   4   1 1225.59 662.881   2
  -4  11  -1 3182.11  939.01   3
  11   4  -1  772.87 552.674   2
  -4 -11   1 1172.78 292.951   1
   4 -11   1 1891.40 691.519   2
  -4  11   1 1634.84 645.141   3
  11  -4   1 1949.58 797.511   2
  11  -4  -1 798.545 582.162   2
  -4 -11  -1 1736.11 387.578   1
  11   4   3 2129.21 770.034   2
  11   4  -3-218.384 659.043   2
   4 -11   3 1540.81 597.851   2
  11  -4   3 680.265 361.759   2
  -4 -11   3 1257.42 245.234   1
  11  -4  -3 1571.66 722.803   2
  -4  11   3 2076.00 615.817   3
  -4 -11  -3 1061.42 351.314   1
  11   4  -514288.50 1849.39   2
  11  -4   513007.40 1776.08   2
  11  -4  -519038.50 2243.09   2
  -4 -11  -520685.50 1600.31   1
   4 -11   517127.30 1826.52   2
  11   4   518835.80 2151.80   2
  11  -4   7 8995.20 1492.15   2
  11   4  -7 7145.31 1330.98   2
  11  -4  -710383.40 1717.03   2
   4 -11   7 9046.86 1330.62   2
  11   4   7 9308.98 1565.00   2
  -4 -11   924635.90 1945.04   2
  11  -4   921955.50 2262.65   2
  11   4  -921810.80 2292.38   2
  -4  11  -923006.00 1765.12   1
  11  -4  -920926.30 2401.46   2
   4 -11   920396.10 1907.50   2
 -11   4  -925122.50 2147.90   3
  11   4   919999.00 2195.05   2
  11   4  11 1380.01 691.255   2
   4 -11  11 2128.00 622.929   2
  -4 -11  11 1663.82 509.608   2
  11  -4  11 944.714 534.269   2
  -4  11 -11 1920.02 548.229   1
  11   4 -11 595.992 480.855   2
  -4  11  11 1511.47 540.092   1
 -11   4 -11 2176.38 728.931   3
   4  11  11 1000.65 581.318   1
  11  -4 -11 1427.37 730.967   2
  11   4  13 431.663 453.974   2
  -4  11 -13 990.423  428.20   1
  11  -4  13 803.664 492.261   2
 -11   4 -13 1827.77 641.178   3
  -4 -11  13 473.617 248.578   2
  -4  11  13 710.494 389.031   1
   4  11  13  689.30 436.655   1
   4 -11  13 980.053 367.847   2
  11   4 -13  896.90 475.862   2
  11  -4 -13 772.452 455.704   2
  -4  11  15 631.919 318.431   1
  11   4  15 295.799 378.455   2
 -11   4 -15 743.236 458.997   3
  -4 -11  15 251.547 134.571   1
  11  -4  15-13.8679 389.201   2
  11   4 -15 255.533 325.426   2
   4 -11  15 452.533 265.346   2
   4  11  15 156.109 258.583   1
  11  -4 -15 812.853 502.207   2
  11  -4  17-806.883 677.638   2
  -4 -11  17  591.91 251.406   1
   4 -11  17 1106.25 339.911   2
  11   4 -17 2024.82 732.636   2
  -4  11  17 589.402 322.144   1
   4  11  17 505.216 423.616   1
 -11   4 -17 1889.51  669.89   3
  11  -4 -17 1501.16 662.741   2
  11   4 -19 9727.83 1446.31   2
  11  -4  19 6415.55 1212.55   2
   4  11  19 6904.00 1191.25   1
  11  -4 -19 8429.50 1526.06   2
  -4 -11  19 6772.76  823.10   1
  -4  11  19 7272.39 1182.48   1
 -11   4 -19 8140.98 1274.66   3
  -4  11  21 3639.86 896.481   1
 -11   4 -21 8461.84 1365.92   3
  11  -4 -21 6185.85 1331.82   2
  11  -4  21 4152.37 1031.54   2
  11   4 -21 7063.13 1276.41   2
   4  11  21 5478.45 1125.01   1
  11   4 -23 8566.30 1321.77   2
   4  11  23 5451.71 1058.16   1
  -4  11  23 6700.51 1172.18   1
  11  -4 -23 6899.70 1365.35   2
 -11   4 -23 8955.52 1387.34   3
  11  -4  23 7999.31 1384.65   2
  11  -4  25 2503.85 779.365   2
  11   4 -25 2292.48  736.17   2
  -4  11  25 2239.66  681.85   1
 -11  -4 -25 3103.12 757.262   3
  11  -4 -25 2250.29  815.58   2
   4  11  25 1983.90  673.53   1
 -11   4 -25 1909.33 745.558   3
  11  -4 -27-111.029  427.61   2
   4  11  27 37.3832 194.077   1
  -4  11  27 347.226 312.102   1
  11   4 -27 602.213 350.882   2
 -11  -4 -27 725.389 389.488   3
 -11   4 -27-200.115  387.50   3
  11  -4 -29-90.2649 300.295   2
  -4  11  29 342.352 274.277   1
   4  11  29 70.4497 191.533   1
 -11   4 -29-462.124 449.463   3
 -11  -4  31 126.019 197.341   1
  11  -4 -31  740.16 519.635   2
  -4  11  31 581.996 404.794   1
   4  11  31 690.432 416.167   1
 -11   4 -31 429.656 453.507   3
 -11   4  31-200.368 427.474   1
  11  -4 -33 1494.98 714.552   2
 -11   4  33 1433.90 647.911   1
  -4  11  33 1510.73 562.833   1
 -11  -4  33 1090.69 467.147   1
   4  11  33 1451.72 575.669   1
 -11   4 -33 2315.01 840.813   3
  11  -4 -35 3088.93 951.342   2
 -11  -4  35 1851.63 614.209   1
   4  11  35 1999.90 645.362   1
  -4  11  35 1908.14 715.051   1
 -11   4  35 2651.54 858.403   1
  11  -4 -37 1276.62 623.082   2
 -11  -4  37 798.516 400.195   1
 -11   4  37 927.443 516.882   1
   4  11  37 874.497 464.406   1
  -4  11  37 1463.89 583.559   1
 -11  -4  39 655.039 378.077   1
  11   5   0 1665.14 686.054   2
   5 -11   0 2033.38 701.788   2
  11  -5   0 1843.36 744.785   2
  -5 -11   0 2754.54 593.188   1
  -5  11   0 2137.79  707.11   3
  11   5  -2 1891.84 737.343   2
   5 -11   2 2262.29 730.497   2
   5 -11  -2 2185.06 747.255   2
  11   5   2 1907.43 718.727   2
  -5  11   2 1634.46 590.201   3
  11  -5   2 2548.36  847.85   2
  11  -5  -2 2585.62 847.518   2
  -5 -11   2 3003.31 566.573   1
  -5  11  -2 2357.48 839.509   3
  -5 -11  -2 2935.76 663.216   1
  -5 -11  -4 442.036 315.645   1
   5 -11   4 1067.64 535.659   2
  11   5  -4 62.6664 555.859   2
  -5  11   4 2100.77 653.705   3
  -5 -11   4  755.16  266.81   1
  11   5   4 366.787 446.603   2
  11  -5   4 1296.57 626.614   2
  11  -5  -4 1220.50 668.482   2
  11   5   6 5453.05 1191.86   2
  11   5  -6 4480.32 1085.65   2
  -5 -11   6 6717.83 717.396   1
  11  -5   6 4373.53 1035.85   2
   5 -11   6 6121.38 1133.00   2
  11  -5  -6 5538.39 1264.44   2
  11   5  -816953.10 1954.20   2
  11  -5   814639.50 1861.17   2
  11  -5  -817505.70 2237.32   2
   5 -11   815918.20 1767.69   2
 -11   5  -816768.50 1787.03   3
  11   5   815720.00 2012.00   2
  11  -5 -10-612.026 635.107   2
  11   5  10 -397.61 431.726   2
  11   5 -10 -364.55 386.751   2
  -5 -11  10 93.8554 235.459   2
  11  -5  10-199.247 480.758   2
   5 -11  10-311.683 317.016   2
  -5  11 -10 317.343 346.842   1
 -11   5 -10 658.494  559.07   3
  11   5  12 1780.28 645.729   2
  11   5 -12 3072.83 818.428   2
  11  -5  12 2448.22 771.286   2
  -5 -11  12 1653.01 423.225   2
  -5 -11  12 2113.68 299.546   1
   5 -11  12 2354.70 627.099   2
 -11   5 -12 2184.30 684.054   3
  11  -5 -12 1974.58 771.585   2
  -5  11  14 857.837 463.446   1
  -5 -11  14 1251.34 277.359   1
  11  -5  14 900.273 494.567   2
  11   5 -14 837.408 424.544   2
 -11   5 -14 1718.56  604.76   3
   5  11  14 899.272 455.491   1
   5 -11  14 1812.32 515.067   2
  11  -5 -14 1205.78 673.706   2
  11  -5 -16-458.868 545.724   2
  -5 -11  16 229.629 184.205   1
  -5  11  16-64.4174 364.769   1
  11   5 -16-289.824 426.362   2
   5 -11  16 327.689 231.233   2
   5  11  16-52.8917  331.21   1
  11  -5  16-119.175 454.616   2
 -11   5 -16 314.258 358.844   3
  -5  11  18 1539.70 498.474   1
   5 -11  18 1408.05  406.84   2
  11   5 -18 1703.61 619.003   2
   5  11  18 867.604 501.144   1
  11  -5 -18 858.478 556.611   2
  -5 -11  18 1275.79 349.297   1
 -11   5 -18 1917.44  693.09   3
  11  -5 -20 1662.70 763.173   2
  11  -5  20-757.346 661.963   2
  11   5 -20 1557.84 653.363   2
   5  11  20 347.874 334.946   1
  -5  11  20 147.069 313.221   1
 -11   5 -20 3333.42 884.261   3
  11  -5 -22 6055.43 1301.02   2
  11   5 -22 7062.62 1192.00   2
  -5  11  22 7344.56 1218.40   1
   5  11  22 5287.75 1129.06   1
  11  -5  22 5913.43 1168.32   2
 -11   5 -22 8308.07 1380.93   3
  -5  11  24-34.9532 263.562   1
  11   5 -24 705.283 429.769   2
   5  11  24-324.458 315.692   1
 -11   5 -24 658.403 524.338   3
  11  -5  24 164.412  343.01   2
  11  -5 -24 235.321 313.153   2
  11  -5  26 1199.63 573.374   2
  11  -5 -26 322.313 345.621   2
   5  11  26 549.075 391.567   1
  -5  11  26 1283.71 528.801   1
 -11   5 -26  928.22 528.332   3
  11  -5 -28-164.571 361.126   2
   5  11  28-150.398  248.94   1
  -5  11  28-32.1492 194.197   1
  11  -5 -30-47.6548 244.331   2
  -5  11  30 -51.165 285.578   1
   5  11  30-55.5391 266.312   1
 -11  -5  30 18.5125 198.535   1
 -11   5 -30 -121.96 544.445   3
  11  -5 -32 225.854  323.88   2
  -5  11  32 560.708 367.552   1
 -11  -5  32 280.934 255.486   1
   5  11  32-79.0234 262.037   1
 -11   5  32 327.215 347.265   1
  11  -5 -34  101.10 373.868   2
 -11  -5  34 310.725 294.031   1
  -5  11  34 544.591 429.962   1
 -11   5  34-98.0213 275.006   1
   5  11  34-38.9209 202.594   1
  11  -5 -36 2044.73 763.654   2
  -5  11  36 1820.98 611.688   1
 -11  -5  36 1516.01 503.254   1
 -11   5  36 1698.59 652.118   1
   5  11  36 782.391 426.976   1
 -11  -5  38 65.2642 200.061   1
  11  -5 -38   20.50 242.292   2
  11   6   1-147.224  465.54   2
  11   6  -1-280.585 485.321   2
  -6 -11   1 344.775 299.013   1
   6 -11   1 397.351  379.60   2
   6 -11  -1 295.722 402.313   2
  -6  11   1 157.701 388.722   3
  -6 -11  -1 187.625 244.469   1
  11  -6   1-272.745 490.875   2
  11  -6  -1 18.7827 350.784   2
  -6  11  -1 447.683 425.374   3
  11  -6  -3 479.799 328.853   2
  11   6   3  54.102 367.467   2
   6 -11   3 989.265 484.699   2
  11   6  -3 513.982 534.608   2
  -6  11   3 895.567 450.218   3
   6 -11  -3 340.804 340.792   2
  11  -6   3 765.136 518.584   2
  -6 -11   3 823.533 359.252   1
  -6  11  -3 691.617 478.917   3
  11   6  -5 8842.34 1518.60   2
  11  -6   5 8980.19 1507.43   2
  -6 -11   5 6014.47 824.986   1
  11  -6  -5 8797.75 1574.74   2
   6 -11   5 7622.96 1312.99   2
  -6  11  -513146.30 1897.37   3
   6 -11  -5 8120.50 1464.56   2
  11   6   5 8154.08 1481.47   2
  11  -6  -7-307.832 398.646   2
  11   6  -7-322.004 470.641   2
   6 -11  -7 -567.87 538.057   2
  11  -6   7-1102.94 724.264   2
  11   6   7 266.248 481.536   2
 -11   6  -7-543.523 452.424   3
   6 -11   7-257.293 409.696   2
  11   6  -9 7438.32 1336.88   2
  11   6   9 6405.69 1257.86   2
  11  -6   9 7145.60 1296.21   2
   6  11   9 4543.26 514.139   3
   6 -11   9 7613.12 1247.09   2
  11  -6  -9 6883.44 1382.53   2
 -11   6  -9 8561.85 1332.36   3
  11   6  11 308.277  455.17   2
  11   6 -11 876.053 508.216   2
  11  -6  11 237.692 298.191   2
 -11   6 -11 256.105 376.888   3
   6 -11  11 581.982 346.438   2
  11  -6 -11 551.288 464.876   2
 -11   6 -13 591.415  498.51   3
  11  -6 -13 575.053 439.213   2
  11   6 -13 439.419 387.622   2
  11  -6  13 572.204 438.215   2
   6 -11  13 621.026 387.937   2
  11  -6 -15 -288.13  383.91   2
  11  -6  15-97.4349 314.822   2
 -11   6 -15  271.89 320.186   3
  11   6 -15-886.146 579.991   2
   6 -11  15-205.413 265.385   2
  -6 -11  15 81.3755 123.925   1
  11  -6 -17-266.699 426.989   2
  11  -6  17  8.9282 448.773   2
  -6  11  17-419.688 524.523   1
  -6 -11  17 413.855 181.532   1
  11   6 -17-713.597  549.69   2
   6 -11  17 75.3008 221.332   2
 -11   6 -17-90.7779 415.835   3
  11  -6 -19 2235.18 827.693   2
  11  -6  19 60.5502 486.189   2
  11   6 -19 1589.37 588.246   2
  -6  11  19 1323.72 417.033   1
 -11   6 -19 1793.88 622.668   3
 -11   6 -21 572.709 541.221   3
  11  -6 -21-92.6106 361.657   2
  -6  11  21-17.2291 322.159   1
  11   6 -21-452.824 383.265   2
  11  -6  21-837.955 613.523   2
   6  11  21-338.291 342.385   1
  11  -6 -23 1708.80 670.634   2
  11   6 -23 1569.93 543.562   2
   6  11  23 629.998 402.218   1
  -6  11  23 1005.54 478.119   1
  11  -6  23 1606.27 639.045   2
 -11   6 -23 1825.30 688.454   3
  -6  11  25-156.791  292.08   1
  11  -6 -25-723.697 573.906   2
   6  11  25 41.2816 192.906   1
 -11   6 -25 150.264 371.745   3
  11  -6  25-146.909 311.257   2
  11  -6 -27-423.456 441.263   2
  -6  11  27 442.571 296.377   1
   6  11  27  69.565 176.743   1
 -11   6 -27-559.661 626.216   3
   6  11  29-36.1902 211.872   1
  -6  11  29-71.0831 229.008   1
  11  -6 -29-336.586 400.867   2
  11  -6 -31-190.792 331.914   2
 -11   6  31-318.564 400.744   1
   6  11  31-224.601 262.587   1
  -6  11  31-94.4959 221.339   1
 -11  -6  31 69.8638 184.139   1
  11  -6 -33-25.5185 232.241   2
  -6  11  33-212.409 260.329   1
   6  11  33 3.85071 226.572   1
 -11   6  33-125.045 287.866   1
 -11  -6  33-65.3937 202.497   1
 -11   6  35 86.5251 270.234   1
  11  -6 -35  496.88 454.745   2
  -6  11  35 456.425 338.305   1
 -11  -6  35 25.3799  174.10   1
   6  11  35 54.4016 175.851   1
  11  -6 -37  -22.06 237.821   2
  11  -6 -39 -972.73 519.811   2
  11   7   0 1847.97 743.541   2
   7 -11   0 2301.83 780.566   2
  11  -7   0 2298.23  804.28   2
  -7  11   0 2176.46 669.244   3
  -7 -11   0 2409.01 676.733   1
  11   7   2-3.95517 334.736   2
   7 -11   2 23.4062 273.582   2
  11   7  -2-157.692 371.496   2
  11  -7  -2 -427.94 454.144   2
   7 -11  -2 316.058 381.627   2
  11  -7   2 190.631 336.911   2
  -7 -11   2 -7.6459 189.221   1
  -7  11   2-233.622 421.413   3
  -7  11  -2-32.6244 389.834   3
  11   7  -4 78.8711 416.885   2
   7 -11  -4  206.62 365.002   2
  -7  11  -4 429.874 601.807   3
  11  -7  -4 154.685 399.029   2
  11   7   4 -158.04 390.789   2
  -7 -11   4 36.6829 165.945   1
  11  -7   4 441.418  438.06   2
   7 -11   4 250.117 384.298   2
  11   7   6 1592.33 745.061   2
   7 -11   6 251.216 336.326   2
  11   7  -6 991.112 594.769   2
   7 -11  -6 1021.65 574.476   2
  11  -7   6 1572.74 724.388   2
  11  -7  -6 1971.03 789.695   2
 -11   7  -6 2239.28 746.583   3
  -7  11  -6 2119.24 882.516   3
  11   7   8 2047.41 820.915   2
  11   7  -8 651.069 365.547   2
   7 -11  -8 895.522 527.277   2
 -11   7  -8 2396.44 791.942   3
  11  -7   8 1618.25 648.904   2
  -7  11  -8 2714.38 898.934   3
   7 -11   8 1746.86 654.093   2
  11  -7  -8 1249.35 658.428   2
  11  -7 -10-4.71655 387.214   2
 -11   7 -10 290.406 412.134   3
  11  -7  10-261.329 334.924   2
   7 -11  10 113.557 284.381   2
  11  -7 -12-48.2498 414.992   2
   7 -11 -12-1631.12 711.339   2
  11  -7  12-199.606 339.826   2
   7 -11  12 -78.935 243.968   2
 -11   7 -12-727.237 514.036   3
  11   7 -12-1590.18 789.257   2
  11  -7 -14 2257.08 794.223   2
  11   7 -14 1111.22 493.925   2
  11  -7  14 1854.31 681.553   2
   7 -11 -14 455.191 367.463   2
   7 -11  14 1434.29 519.837   2
 -11   7 -14 2190.16 739.825   3
  11  -7 -16-2.34028 286.938   2
  11   7 -16-788.493 565.038   2
  11  -7  16 69.9397 280.417   2
   7 -11 -16-208.233  384.37   2
   7 -11  16-147.887 247.525   2
 -11   7 -16-760.249 613.811   3
  11  -7  18-232.104 495.053   2
  11   7 -18-1459.39 662.658   2
   7 -11  18 -197.63  245.04   2
  11  -7 -18 268.701  295.21   2
 -11   7 -18-1110.44 711.867   3
  11  -7 -20 221.392 355.392   2
  11  -7  20-531.194 585.743   2
  11   7 -20-308.121 484.981   2
  -7  11  20-211.864  446.90   1
 -11   7 -20-1687.29 858.215   3
  11  -7 -22 577.622 520.013   2
  11  -7  22 779.811 474.678   2
  11   7 -22 598.464 431.617   2
  -7  11  22 273.009 258.525   1
 -11   7 -22-207.706 623.533   3
  -7  11  24 -742.12  422.92   1
  11  -7  24-1048.43 519.751   2
  11  -7 -24-169.805 407.804   2
 -11   7 -24-965.477 723.491   3
  11  -7 -26-504.309  443.50   2
  -7  11  26-155.105 306.076   1
 -11   7 -26-1081.52 793.394   3
  11  -7 -28 292.125 322.738   2
  -7  11  28 683.358 412.357   1
  -7  11  30-0.86635 241.598   1
  11  -7 -30-135.683 275.254   2
 -11   7  30-147.415 319.277   1
 -11  -7  30 240.525 199.596   1
 -11   7  32-59.4817 251.803   1
  11  -7 -32 11.0065 298.356   2
  -7  11  32-209.575 238.338   1
 -11  -7  32-313.897 277.205   1
 -11   7  34-105.264 196.317   1
  11  -7 -34 -224.27 302.931   2
   7 -11 -34-230.261 353.834   2
  -7  11  34 19.9859 203.017   1
  11  -7 -36 104.766 245.852   2
   7 -11 -36-1137.89 549.253   2
  11  -7 -38-129.715 344.983   2
  11   8   1-451.078 525.506   2
   8 -11   1-302.358 388.256   2
  11  -8  -1-354.165 487.366   2
  11   8  -1 73.8326 367.972   2
   8 -11  -1 317.343 386.724   2
  11  -8   1 488.768 472.117   2
  -8  11   1-114.164 438.447   3
  -8  11  -1 195.906 355.591   3
   8 -11   3 349.552 355.048   2
   8 -11  -3 432.286 385.893   2
  11   8  -3 781.756 527.651   2
  11  -8   3 554.092 493.581   2
  11   8   3 78.4538 338.491   2
  -8  11  -3 874.005 562.938   3
  11  -8  -3 165.709 327.443   2
  11   8  -5 5530.10 1183.85   2
   8 -11  -5 5188.12 1169.09   2
  11  -8   5 6174.62 1258.44   2
  11  -8  -5 6200.20 1315.42   2
  -8  11  -5 6593.75 1315.14   3
   8 -11   5 4518.28 1021.74   2
 -11   8  -5 4387.55 986.072   3
 -11   8  -7 706.558 546.754   3
  11   8  -7-1033.57 679.648   2
   8 -11  -7-1127.09 672.523   2
   8 -11   7-618.814 463.233   2
  -8  11  -7 505.991 569.816   3
  11  -8   7-747.335 555.186   2
  11  -8  -7-269.669 385.262   2
  11  -8  -9 3941.62 1068.07   2
  11   8  -9 1225.53 523.263   2
   8 -11  -9 1328.47 540.888   2
  11  -8   9 4019.66 961.757   2
   8 -11   9 3388.23 876.597   2
 -11   8  -9 4101.68 967.479   3
  -8  11  -9-52.1126 747.417   3
  11  -8 -11 1135.80 647.481   2
  11   8 -11-1025.47 644.867   2
   8 -11 -11-1575.84 795.886   2
  11  -8  11 70.2594 284.003   2
   8 -11  11-1.73175 325.458   2
 -11   8 -11 443.331 426.961   3
  11  -8 -13 576.901 534.737   2
  11   8 -13 -570.79  493.48   2
 -11   8 -13 185.326 424.692   3
   8 -11 -13-878.329 655.716   2
  11  -8  13 16.0312 299.033   2
   8 -11  13 325.152 351.959   2
 -11   8 -15 -967.24 681.893   3
  11   8 -15-144.447 405.324   2
  11  -8 -15 428.414  434.90   2
   8 -11 -15-388.523  491.34   2
  11  -8  15-99.4333 231.239   2
   8 -11  15 79.1084 215.402   2
  11  -8 -17 188.989 362.439   2
  11   8 -17-257.191 361.638   2
  11  -8  17 63.0398 234.753   2
   8 -11 -17-21.5557  311.09   2
   8 -11  17-130.434 296.612   2
  11  -8 -19 1295.41 651.333   2
  11  -8  19 852.446  426.00   2
   8 -11 -19 1163.45 583.161   2
  11   8 -19 1485.57 582.933   2
  11  -8  21 18.5621 274.364   2
  -8  11  21-287.182 433.822   1
   8 -11 -21-384.016 601.297   2
  11  -8 -21 221.372  388.68   2
  11  -8 -23 1517.32 683.809   2
  11  -8  23 831.233 509.264   2
  -8  11  23 1293.37  605.00   1
   8 -11 -23-756.944 597.517   2
 -11   8 -23-436.922 713.416   3
  11  -8 -25 352.077  408.46   2
   8 -11 -25-1270.73 775.052   2
  -8  11  25  156.61 263.487   1
 -11   8 -25-630.376  747.09   3
  11  -8 -27-256.049 396.078   2
   8 -11 -27-535.847 501.655   2
  -8  11  27  217.46 255.781   1
  11  -8 -29-406.588 423.796   2
   8 -11 -29-41.5979 240.043   2
 -11   8  29-138.815 330.837   1
  -8  11  29-20.4597 277.103   1
  11  -8 -31-46.6934 279.069   2
  -8  11  31 197.398 262.654   1
 -11   8  31-184.499 320.744   1
   8 -11 -31-124.597 308.038   2
  11  -8 -33-134.157 284.281   2
   8 -11 -33-80.6374 348.955   2
 -11   8  33-30.9477 242.165   1
  -8  11  33-76.3021 172.834   1
  11  -8 -35  129.84 268.257   2
   8 -11 -35-273.236 320.495   2
  11  -8 -37 180.712 277.099   2
  11   9   0 277.599 360.286   2
   9 -11   0 0.70144 378.593   2
  11  -9   0 503.478 429.956   2
  11   9  -2 470.806 408.221   2
   9 -11  -2 364.523 387.394   2
  -9  11  -2-44.0536 434.542   3
  11  -9   2 -469.39 494.814   2
  11  -9  -2-608.227  604.74   2
   9 -11   2-986.034 756.594   2
   9 -11  -4 1606.03 733.875   2
  -9  11  -4 827.101 569.748   3
  11   9  -4 205.361 386.627   2
 -11   9  -4-231.571 571.596   3
  11  -9   4 1817.17 779.431   2
   9 -11   4-738.704 767.336   2
  11  -9  -4 663.106 552.215   2
 -11   9  -6 4882.91 1058.53   3
  -9  11  -6 5319.82 1239.11   3
   9 -11   6 1897.99 752.679   2
  11  -9   6 3408.58 976.116   2
  11   9  -6 3971.54 1016.83   2
   9 -11  -6 4927.46 1169.09   2
  11  -9  -6 4095.48 1128.43   2
  11   9  -8 5766.99 1187.65   2
   9 -11  -8 4004.45 1049.18   2
  11  -9   8 3894.93 978.308   2
  11  -9  -8 6943.60 1429.14   2
   9 -11   8 3839.94 973.153   2
 -11   9  -8 6817.70 1271.90   3
  -9  11  -8 5160.06 1209.93   3
 -11   9 -10 1234.47 685.509   3
  11  -9 -10 1290.98  693.78   2
  11   9 -10 1120.31  586.45   2
   9 -11 -10-15.6425 307.308   2
  11  -9  10 1664.44 610.931   2
   9 -11  10 1141.31 589.364   2
  11  -9 -12 1164.62 596.253   2
  11   9 -12-265.681 387.775   2
   9 -11 -12-70.2707 437.698   2
  11  -9  12 394.122 335.382   2
   9 -11  12 658.696  380.44   2
 -11   9 -12 966.528 589.644   3
  11   9 -14-461.461 392.638   2
   9 -11 -14-569.822 490.723   2
  11  -9  14-171.324 241.772   2
   9 -11  14 16.1538 229.587   2
  11  -9 -14 44.7287 284.422   2
 -11   9 -14 124.607 430.122   3
  11  -9 -16-170.498 407.216   2
   9 -11 -16  159.80 271.588   2
  11  -9  16-152.132 292.747   2
  11   9 -16-174.699 261.105   2
   9 -11  16 12.8508 236.759   2
 -11   9 -16-1147.47 722.677   3
  11   9 -18 287.164  346.88   2
   9 -11 -18 865.772 521.125   2
  11  -9  18 826.138 526.666   2
   9 -11  18 513.781 307.081   2
  11  -9 -18 23.6342 318.792   2
  11  -9 -20 969.922 613.902   2
  11  -9  20 1506.25 601.972   2
   9 -11 -20  973.71 532.368   2
 -11   9 -20-527.928 733.598   3
  11  -9 -22 2811.36 901.612   2
  11  -9  22 3395.22  906.32   2
   9 -11 -22 2675.41 879.674   2
 -11   9 -22 4428.47 1273.16   3
  -9  11  24 903.975 539.776   1
 -11   9 -24-53.6012 575.141   3
  11  -9 -24 758.056 541.151   2
   9 -11 -24-713.027 572.293   2
  11  -9 -26 267.581 302.299   2
   9 -11 -26 -53.454 362.691   2
  -9  11  26  613.13 408.762   1
 -11   9 -26-46.9031 517.097   3
  11  -9 -28 92.3364 277.218   2
  -9  11  28-330.744 305.933   1
   9 -11 -28-512.984 475.836   2
 -11   9  28-190.196 311.233   1
  11  -9 -30-219.963  433.10   2
   9 -11 -30 9.14067 261.757   2
 -11   9  30 -218.62 329.558   1
  -9  11  30-74.4491 261.978   1
  11  -9 -32-155.029 285.551   2
   9 -11 -32 -10.715 210.638   2
  -9  11  32-79.5773  209.85   1
 -11   9  32-26.9871 226.641   1
  11  -9 -34 758.963 451.109   2
   9 -11 -34 743.054 478.995   2
  11 -10  -1-517.283  520.17   2
  11 -10   1 468.677 444.039   2
  10 -11   1-933.206 682.955   2
  10 -11  -1-91.0299 316.657   2
  10 -11  -3 694.039 511.052   2
 -10  11  -3  729.27 496.135   3
  11 -10   3 765.407 573.423   2
  10 -11   3-1031.95 730.734   2
  11 -10  -3-76.2479 368.856   2
  10 -11   5 4096.81 1026.71   2
 -11  10  -5 6546.02 1207.85   3
  10 -11  -5 6565.95 1306.85   2
  11 -10   5 4980.45 1152.58   2
 -10  11  -5 6746.35 1289.30   3
  11 -10  -5 4892.37 1181.81   2
  11  10  -7 6908.92 1255.70   2
  11 -10  -7 6256.34 1343.50   2
  11 -10   7 4358.93 1039.88   2
  10 -11  -7 5851.89 1278.14   2
  10 -11   7 4342.89 1072.94   2
 -11  10  -7 7219.46 1347.76   3
 -10  11  -7 7449.77 1423.34   3
  11 -10  -9 5648.92 1259.48   2
  10 -11  -9 5178.25 1176.39   2
 -11  10  -9 6940.52 1309.13   3
  11 -10   9 3777.38 989.113   2
  10 -11   9 4665.45 1069.78   2
 -10  11  -9 6084.30 1355.56   3
  11  10  -9 7129.79 1229.22   2
  11  10 -11 1356.60 597.019   2
  11 -10 -11 1823.62 746.295   2
  10 -11 -11 896.166 557.503   2
 -11  10 -11 1752.63 818.948   3
  11 -10  11 595.493 376.728   2
  10 -11  11 1481.92 648.822   2
  11  10 -13 251.027 315.214   2
  10 -11 -13-574.179 503.154   2
  11 -10  13 127.015 308.847   2
  10 -11  13 156.018 272.246   2
 -10  11 -13-1140.95 781.719   3
 -11  10 -13 91.8529  444.65   3
  11 -10 -13 721.732 526.188   2
  11  10 -15 59.5115 271.466   2
  11 -10 -15 391.598 437.487   2
  10 -11 -15 166.172 257.636   2
  11 -10  15 113.125  251.67   2
  10 -11  15-183.253 323.942   2
 -11  10 -15 160.464 431.002   3
 -10  11 -15-351.582 630.776   3
  11  10 -17 317.471 376.476   2
  11 -10 -17 520.272  454.67   2
  10 -11 -17 922.211 522.518   2
  11 -10  17 291.894 382.021   2
  10 -11  17 166.389 277.072   2
 -11  10 -17 546.553 514.464   3
  11 -10 -19 2178.92 793.692   2
  10 -11 -19 1717.69 730.697   2
  11 -10  19 2047.11 709.309   2
 -11  10 -19 1738.22 879.873   3
  11 -10 -21 2353.52 828.737   2
  10 -11 -21 2465.10 845.646   2
  11 -10 -23 2077.58 822.925   2
  10 -11 -23 2142.26 784.239   2
  11 -10 -25 833.155 517.947   2
  10 -11 -25 974.113 530.975   2
 -10  11  25 1493.01 631.793   1
  11 -10 -27-183.173  243.64   2
  10 -11 -27-37.6706 296.273   2
 -11  10  27 300.403 299.473   1
 -10  11  27 438.561 330.345   1
  11 -10 -29-227.452 362.541   2
  10 -11 -29 146.633 258.081   2
 -10  11  29 9.06465 223.022   1
 -11  10  29-138.587 312.535   1
  11 -10 -31 286.841  281.34   2
  10 -11 -31 264.449 360.355   2
 -11  10  31-220.673 350.884   1
 -10  11  31-151.167  213.40   1
  10 -11 -33 306.526 422.649   2
  11 -10 -33 830.877 524.217   2
  11 -11   0 -803.98  519.80   2
  11 -11  -2 611.138 458.624   2
  11 -11   2 511.111 439.287   2
 -11  11  -4 1122.83 560.767   3
  11 -11   4 1171.62 600.177   2
  11 -11  -4 1632.50 717.049   2
  11 -11  -6 5101.04 1200.11   2
 -11  11  -6 6275.24 1274.48   3
  11 -11   6 5305.99 1178.77   2
  11 -11  -8 5657.93 1253.28   2
  11 -11   8 5841.49 1241.49   2
  11 -11 -10  983.90 576.475   2
  11 -11  10 1382.85 634.258   2
 -11  11 -10 1362.64 721.496   3
  11 -11 -12 918.012 536.848   2
  11 -11  12 1119.09 548.103   2
 -11  11 -12 995.117 644.499   3
  11 -11 -14-119.898 344.478   2
  11 -11  14 35.3064 235.041   2
 -11  11 -14 414.489 519.693   3
  11 -11 -16 521.227 400.171   2
  11 -11  16 540.958  419.29   2
  11 -11 -18 1687.71 711.402   2
  11 -11  18 1463.37 589.734   2
  11 -11 -20 741.932 522.787   2
 -11  11 -20 4280.57 1274.63   3
  11 -11 -22 3042.41 954.234   2
 -11  11 -2210489.60 1964.36   3
  11 -11 -24 579.704 474.497   2
 -11  11 -24 2661.37 1093.69   3
  11 -11 -26 496.389 407.606   2
 -11  11  26 867.118 468.414   1
 -11  11 -26 1156.45 835.898   3
 -11  11  28 -161.12 259.547   1
  11 -11 -28-179.751 327.792   2
  11 -11 -30 23.8143 200.836   2
 -11  11  30-156.755 272.173   1
  12   0   016379.90 2007.87   2
   0  12   010522.20 909.615   1
   0  12   2 2260.77 506.098   1
  12   0   2 3047.26  939.18   2
  12   0  -2 1853.96 750.073   2
  12   0   4 876.697 566.799   2
   0  12   4 1199.63 402.158   1
  12   0  -4 554.474 428.473   2
   0  12   6 354.603 190.124   1
  12   0  -6 846.704 531.048   2
   0  12   6 411.102 321.239   3
  12   0   8-379.805 390.947   2
   0  12   8 161.284 183.019   1
  12   0  -8  323.54 397.205   2
  12   0  10 -53.925 437.907   2
  12   0 -10-304.215  456.72   2
   0  12  10-294.833  341.23   1
  12   0  12 3102.16 875.911   2
   0 -12  12 2921.98 586.172   2
   0  12  12 2989.70 728.572   1
  12   0 -12 4068.84 1065.21   2
  12   0  14 3507.18 997.371   2
   0  12  14 3924.65 866.401   1
   0 -12  14 2570.87  486.08   2
  12   0 -14 3308.26 971.338   2
  12   0  16 173.065 383.636   2
 -12   0 -16 1361.20 549.493   3
   0  12  16 919.326 458.088   1
  12   0 -16 285.663  337.49   2
  12   0  18 813.637 457.863   2
   0  12  18 1425.32 546.527   1
  12   0 -18 1537.40 594.223   2
 -12   0 -18 1241.00 486.347   3
  12   0  20 1223.72 587.592   2
   0  12  20 336.671 238.049   1
  12   0 -20 570.438 451.385   2
 -12   0 -20 1173.74 440.608   3
  12   0  22 831.919 502.806   2
 -12   0 -22 235.777 285.894   3
   0  12  22  147.38 259.256   1
  12   0 -22 142.479  268.95   2
 -12   0 -24 -274.06 316.591   3
   0  12  24-38.9184 294.192   1
  12   0 -24-304.383 423.766   2
   0  12  26 1729.55 612.406   1
  12   0 -26 1389.53 578.395   2
 -12   0 -26 1416.12 523.016   3
   0  12  28 1220.11 528.793   1
  12   0 -28 953.348 513.951   2
 -12   0 -28 1470.92 526.254   3
   0  12  30  612.41 410.884   1
  12   0 -30 65.4172 283.155   2
 -12   0 -30 167.452  290.39   3
 -12   0 -32-360.937 447.711   3
  12   0 -32-331.825 422.295   2
   0  12  34-495.055 342.523   1
 -12   0  34-62.1538 324.564   1
 -12   0 -34-1261.51 517.357   3
   0  12  36-328.212 284.724   1
 -12   0  36-593.136 479.613   1
 -12   0  38-653.234 431.224   1
  12   1   1 7114.96 1324.81   2
  12   1  -1 7965.43 1403.25   2
  12  -1   1 6238.72 1247.97   2
  12  -1  -1 6590.98 1311.77   2
  -1  12   1 7368.58 788.356   1
  -1  12  -1 4216.01  499.72   1
  -1  12   3 23.7557 191.591   1
  12   1   3-956.278 675.328   2
  12  -1   3-316.466 497.865   2
  12   1  -3 244.492 336.796   2
  12  -1  -3-1521.68 924.618   2
   1  12   3 189.935 223.044   1
  -1  12   5 1226.24 418.065   1
  12   1   5 533.276 401.358   2
  12  -1   5 722.769 435.759   2
  12   1  -5 775.171 355.352   2
  12  -1  -5-89.1618 511.057   2
  -1  12   5 326.796 360.923   3
   1  12   5 1497.80 496.141   1
  12   1   7 9128.28 1489.40   2
  12  -1   7 9588.74 1532.50   2
  -1  12   7 7216.46 1030.91   1
  12   1  -7 9084.46 1460.86   2
  12  -1  -7 9550.08 1523.07   2
   1  12   710016.10 1251.17   1
   1  12   7 6957.74 725.519   3
  -1  12   9 630.184 321.689   1
   1  12   9 1007.65 436.126   1
  12   1   9-189.904 555.847   2
  12  -1   9 298.171 324.536   2
  12   1  -9-741.083 692.626   2
  12  -1  -9 834.093 512.206   2
  -1 -12  11-185.262 213.027   2
  -1  12  11-1047.97 428.782   1
  12   1  11-291.307 444.845   2
   1 -12  11-150.174 234.374   2
   1  12  11  13.422 205.739   1
  12  -1  11 -52.982 383.457   2
  12   1 -11 42.4917  301.13   2
  12  -1 -11 276.654 416.216   2
  -1  12  13 1153.42 486.707   1
  -1 -12  13 253.322 184.601   2
  12   1  13 -86.479 381.939   2
  12  -1  13 857.043 542.451   2
   1  12  13 1141.96 497.023   1
  12   1 -13 952.617  592.46   2
  12  -1 -13 341.908 374.029   2
   1 -12  13 544.026 283.533   2
  12   1  15 2433.04 771.446   2
  -1  12  15 4771.52 927.786   1
  12  -1  15 3702.04 964.631   2
   1  12  15 3126.41 806.819   1
   1 -12  15 2891.26 438.981   2
 -12   1 -15 3069.84 737.852   3
  12   1 -15 3318.46 958.225   2
  12  -1 -15 3092.91 909.492   2
  12   1  17 -759.56 618.629   2
  12  -1  17-214.461 359.804   2
   1  12  17 56.3697 250.107   1
 -12   1 -17-1101.59 570.086   3
  12   1 -17-3.12046 303.463   2
  12  -1 -17-692.576 607.949   2
  -1  12  17 235.868  313.99   1
  12   1  19-1069.02 672.939   2
 -12  -1 -19 438.153 376.231   3
   1  12  19-190.827 296.609   1
  12   1 -19 79.1011 408.924   2
  12  -1  19 195.066 352.298   2
  12  -1 -19-1206.84 814.678   2
 -12   1 -19-1105.96 548.242   3
  -1  12  19-96.1527 279.122   1
  12   1  21 1015.37 519.346   2
   1  12  21  347.62 314.446   1
 -12   1 -21  589.69 332.565   3
  12  -1  21 599.764 494.166   2
  12   1 -21 1201.25 626.638   2
 -12  -1 -21 879.168 457.485   3
  12  -1 -21 643.878 450.439   2
  -1  12  21 507.861 268.493   1
 -12  -1 -23-28.2649 295.918   3
  12  -1  23 183.427 375.001   2
   1  12  23-76.7158 259.372   1
  12  -1 -23-195.588 445.054   2
  12   1 -23-121.418 272.471   2
  -1  12  23-315.468 299.379   1
 -12   1 -23-334.366 381.498   3
 -12  -1 -25 107.289 283.826   3
   1  12  25 275.973 288.905   1
  -1  12  25-40.9621 214.942   1
  12   1 -25 -103.89 386.118   2
  12  -1 -25 720.228 500.498   2
 -12   1 -25 964.326 457.789   3
 -12  -1 -27 244.646 293.182   3
   1  12  27 469.334 381.159   1
  12  -1 -27  84.867 308.757   2
  -1  12  27 320.788 299.326   1
  12   1 -27 460.695 438.021   2
 -12   1 -27 478.854 349.715   3
   1  12  29 1718.00 605.264   1
  12  -1 -29 1777.65  708.57   2
  -1  12  29 1394.88 553.514   1
  12   1 -29 1958.78 694.981   2
 -12   1 -29 1616.16 561.866   3
 -12  -1 -29 2208.63 633.602   3
   1  12  31 151.559  243.61   1
  -1  12  31 513.108 332.955   1
  12   1 -31  34.275 350.568   2
  12  -1 -31-677.811 697.079   2
 -12  -1 -31-523.591  445.38   3
 -12   1 -31-1223.99 650.248   3
   1  12  33 0.27336 173.487   1
  -1  12  33-77.0413 252.619   1
 -12  -1  33-51.5828  255.36   1
 -12   1  33-36.0769  325.99   1
  12  -1 -33 -731.65 650.525   2
 -12  -1 -33 36.9585 238.141   3
 -12   1 -33-1192.00 521.669   3
   1  12  35-105.827 275.185   1
  -1  12  35-287.752 279.149   1
 -12   1 -35-656.508 433.419   3
 -12  -1  35-125.595 293.336   1
 -12   1  35-210.801  447.25   1
   1  12  37 102.119 214.316   1
 -12   1  37-300.262 431.254   1
  -1  12  37-44.2143 180.805   1
 -12   1 -37 516.343 370.768   3
 -12  -1  37 161.592 312.712   1
  -2  12   0-48.0147 155.538   1
  12   2   0-266.494 398.002   2
  12  -2   0-291.312 491.577   2
  -2  12   2 451.725 254.299   1
  12   2   2-327.497 461.701   2
  -2  12  -2 178.905 138.398   1
  12   2  -2 484.086 574.637   2
  12  -2   2 458.047 461.803   2
  12  -2  -2-1186.55 729.592   2
  -2  12   2-821.439 588.633   3
  -2  12   4-497.716  480.12   3
  -2  12   4 130.809 144.908   1
  12   2   4-501.956 605.933   2
  12   2  -4-148.781 446.308   2
  12  -2   4-10.0645 460.533   2
  -2  12  -4 245.267 110.593   1
   2  12   4 611.381 372.171   1
  12  -2  -4-693.773 669.134   2
  12  -2   6 7214.01 1361.68   2
  12   2  -6 6290.36 1270.99   2
  12   2   6 4795.55 1120.24   2
   2  12   6 8251.01 1183.00   1
  -2  12   6 6064.06 867.612   1
  12  -2  -6 7146.16 1327.36   2
  -2  12   6 9112.06 1130.78   3
  -2 -12   8 392.017 292.774   2
  12   2   8 670.415 475.297   2
   2 -12   8 573.198 310.155   2
  12  -2   8 279.308 364.381   2
  12   2  -8 245.344 374.094   2
  12  -2  -8 1447.09 697.899   2
   2  12   8 1298.16  564.90   1
  -2  12   8 671.304 291.418   1
  -2 -12  10 2374.86 549.522   2
   2 -12  10 3054.60 666.121   2
  12   2  10 2839.12 839.281   2
  12   2 -10 1199.63 497.994   2
  12  -2  10 2243.36  732.42   2
   2  12  10 3126.37 781.279   1
  12  -2 -10 2180.13 777.583   2
  -2  12  10 2187.28 566.656   1
  12   2  12 539.886  435.80   2
  -2 -12  12-8.18732  181.99   2
  12  -2  12-430.788 497.779   2
  12   2 -12-109.024 491.131   2
  -2  12  12 273.245 199.966   1
  12  -2 -12  556.84 503.631   2
   2 -12  12  776.85 353.464   2
   2  12  12 228.758 246.353   1
   2  12  14-228.996 313.364   1
  12   2  14-587.843 590.339   2
  12  -2  14-296.783 402.421   2
  -2  12  14 40.3818 239.662   1
  12   2 -14-303.713 435.147   2
   2 -12  14-72.1058 191.026   2
  12  -2 -14-411.035 556.453   2
 -12   2 -14 -734.08 586.222   3
   2  12  16-145.832 268.205   1
  12  -2  16-103.685 347.346   2
  12  -2 -16-696.112 723.126   2
 -12   2 -16-813.157 563.537   3
  -2  12  16 217.028 280.799   1
  12   2 -16-39.5782 396.097   2
  12   2  16-1116.34 596.174   2
  12   2  18-1633.01 748.672   2
   2  12  18-57.6014 224.178   1
  12  -2  18 225.245 360.302   2
  -2  12  18 174.422 265.779   1
  12   2 -18-81.7232 288.222   2
  12  -2 -18-1408.09 900.607   2
 -12   2 -18-2033.41  748.77   3
  -2  12  20 5463.39 1083.52   1
  12  -2 -20 5713.17 1234.22   2
  12   2 -20 7114.19 1321.79   2
   2  12  20 6309.92 1169.91   1
 -12   2 -20 4901.47 927.228   3
  12  -2  20 6423.46 1284.11   2
  12  -2  22-61.7082 287.512   2
  -2  12  22-306.545 393.075   1
   2  12  22 63.1238 220.823   1
 -12   2 -22-382.523 415.585   3
 -12  -2 -22 290.778 359.057   3
  12   2 -22 453.923 448.102   2
  12  -2 -22-785.752 590.627   2
   2  12  24 1633.35 658.659   1
  12   2 -24 2320.29 769.873   2
  12  -2  24 2696.88 816.823   2
  12  -2 -24 2615.06 858.299   2
 -12   2 -24 2946.61 740.701   3
  -2  12  24 2779.41 749.375   1
 -12  -2 -24 2045.58 613.476   3
   2  12  26 278.084 296.062   1
 -12  -2 -26 385.487 336.242   3
  12   2 -26 145.698 299.327   2
  12  -2 -26-42.1415 370.667   2
  -2  12  26 346.922 321.705   1
 -12   2 -26 654.493  405.78   3
   2  12  28  177.66 254.342   1
  12  -2 -28-370.846  488.80   2
 -12   2 -28-181.404 303.345   3
  12   2 -28  297.45 346.292   2
  -2  12  28-65.2169 253.499   1
 -12  -2 -28 420.378 383.346   3
   2  12  30-123.694 224.786   1
 -12  -2 -30-283.392 315.993   3
  -2  12  30-52.3961 172.441   1
  12  -2 -30-696.164 654.976   2
 -12   2 -30-1391.42 569.296   3
   2  12  32 83.0382 245.997   1
  -2  12  32 125.231 228.691   1
 -12  -2  34 1419.17 607.434   1
  12  -2 -34 404.529 304.878   2
  -2  12  34 533.768 348.106   1
 -12   2  34 1922.16 753.535   1
 -12   2 -34 589.082 407.063   3
   2  12  34 939.335 503.756   1
   2  12  36 220.661 249.574   1
 -12  -2  36 195.977 292.045   1
 -12   2 -36-21.6947 309.434   3
 -12   2  36-300.483 394.649   1
  -2  12  36 253.536 235.412   1
 -12  -2  38 110.265 279.903   1
 -12   2 -38 417.778 343.795   3
  12   3   1  7.1161 370.588   2
  12   3  -1-49.4726 312.363   2
  12  -3   1 -699.35 570.805   2
  12  -3  -1-150.031 381.875   2
  -3  12   1-464.102 513.828   3
  12   3   3 1748.41 680.923   2
  12   3  -3 4492.15 1064.49   2
  -3  12   3 3064.25 611.726   1
  12  -3   3 2679.25 848.516   2
  12  -3  -3 2219.03  737.02   2
  -3  12   3 2989.03  759.35   3
  12   3   5-775.951 650.676   2
   3 -12   5 297.642 291.246   2
  12   3  -5 40.1434 360.308   2
  -3  12   5 1020.32 502.377   3
  12  -3   5 595.719 482.384   2
  -3  12   5-110.601 357.938   1
  12  -3  -5 249.938 375.747   2
  -3  12   716427.30 1487.99   1
  12   3  -715262.10 1962.01   2
  12  -3   715906.80 1986.20   2
  12  -3  -717227.60 2090.27   2
   3  12   717562.50 1817.34   1
  -3  12  -711498.40 982.397   1
   3 -12   715336.80 1652.74   2
  12   3   714816.60 1898.97   2
  -3  12  -9 870.962 274.382   1
   3 -12   9 1163.62 488.284   2
  -3 -12   9 1077.02 436.704   2
  12   3   9 1252.10 642.867   2
  12  -3   9 1359.07 638.812   2
  12   3  -9 671.875 473.342   2
   3  12   9 1365.39  607.68   1
  -3  12   9 1295.83 450.957   1
  12  -3  -9 1643.33 769.982   2
  12   3  11 2279.99 774.965   2
 -12   3 -11 3040.61 787.692   3
  -3 -12  11 2819.64 604.821   2
  12  -3  11 1098.89 604.059   2
  -3  12  11 1797.28 531.286   1
  12   3 -11 764.142 460.324   2
  -3  12 -11 1900.37 416.249   1
   3  12  11 1353.31 557.066   1
  12  -3 -11 2556.66 845.948   2
   3 -12  11 3225.24 730.546   2
  12   3  13 176.682  293.50   2
   3  12  13-490.326 359.265   1
  -3  12  13-257.459 277.731   1
  12  -3  13 114.294 326.517   2
   3 -12  13-78.1497 196.391   2
  12  -3 -13-251.466  398.41   2
  12   3 -13-285.693 446.658   2
 -12   3 -13-1152.29 606.635   3
  -3  12  15 267.324 287.379   1
  12   3  15-1024.73 599.288   2
  12  -3  15-941.022 653.604   2
   3  12  15-297.501 406.722   1
 -12   3 -15-685.973 514.588   3
  12   3 -15-174.607 414.846   2
   3 -12  15-74.4406  181.04   2
  12  -3 -15-628.444 640.141   2
  12   3  17-614.839 562.054   2
  12  -3  17-247.222 412.786   2
 -12   3 -17-1050.64 616.615   3
  12   3 -17 591.433 401.351   2
  12  -3 -17-574.987 757.209   2
  -3  12  17 429.287  349.05   1
   3  12  17 386.813 353.499   1
  12  -3  19 1245.57 625.739   2
  12  -3 -19 1200.73  589.56   2
  12   3 -19 2638.19 814.403   2
  -3  12  19 1834.65 634.953   1
 -12   3 -19 726.687 508.159   3
   3  12  19 2633.98 783.998   1
  12  -3  21 5554.52 1198.86   2
  12   3 -21 5975.47 1161.14   2
  -3  12  21 4498.16 970.161   1
   3  12  21 4479.17 962.358   1
 -12   3 -21 4149.55 866.094   3
  12  -3 -21 3768.72 1000.95   2
  12  -3  23 2346.97 772.418   2
  -3  12  23 1993.73  683.36   1
  12   3 -23 2238.13 747.419   2
 -12   3 -23 1521.30 625.698   3
   3  12  23 1974.02 698.201   1
  12  -3 -23 1533.11  670.16   2
  12  -3  25  947.18 524.487   2
  -3  12  25 568.137 382.085   1
  12   3 -25 240.801 294.221   2
 -12  -3 -25 756.696 432.055   3
 -12   3 -25  289.69 363.729   3
   3  12  25 171.997 272.469   1
  12  -3 -25 436.598 382.688   2
  -3  12  27-104.904 192.386   1
 -12  -3 -27 49.7029 258.327   3
  12   3 -27 44.3144 272.117   2
   3  12  27-452.101 330.835   1
  12  -3 -27-507.915 521.462   2
 -12   3 -27 66.0438 264.527   3
 -12  -3 -29-467.085 388.419   3
  12  -3 -29-278.292 511.355   2
 -12   3 -29-177.903 398.722   3
  -3  12  29-11.8228 174.398   1
   3  12  29-511.824 350.691   1
  -3  12  31-105.342  271.83   1
   3  12  31-240.138 268.218   1
  12  -3 -33 13.7743 279.621   2
   3  12  33 1196.62 516.305   1
 -12   3  33  409.92  411.61   1
 -12  -3  33  397.51 348.645   1
  -3  12  33 176.663  297.25   1
 -12   3 -33 926.259  510.57   3
 -12   3  35 573.319 435.893   1
 -12  -3  35 310.079 323.507   1
  -3  12  35 700.367 389.611   1
   3  12  35 829.017  478.65   1
 -12   3 -35 1168.05 618.972   3
  12  -3 -35 313.543 334.595   2
 -12  -3  37 1329.92 540.624   1
 -12   3 -37 1894.33 755.578   3
 -12  -3  39 131.049 247.492   1
 -12   3 -39-118.737 286.334   3
  -4 -12   0 678.276 234.392   1
  12   4   0 901.449 551.451   2
  12  -4   0 1584.45 653.708   2
  -4  12   0 994.651 557.577   3
  12   4   2-1501.00 671.693   2
  12   4  -2-279.296 429.775   2
   4 -12   2-81.2198 360.469   2
  12  -4   2-207.516 463.559   2
  12  -4  -2-572.963 549.313   2
  -4  12   2 194.881 370.837   3
  -4 -12  -2-63.9885  134.54   1
  12   4   4 2249.50 790.545   2
   4 -12   4 2101.11 648.677   2
  12   4  -4 1504.46  670.17   2
  12  -4   4 2214.56 742.462   2
  12  -4  -4 2497.04 810.369   2
  -4  12   4 2371.02 688.527   3
  -4 -12  -4 2526.43 541.347   1
  12   4  -6 7940.55 1405.73   2
  12   4   6 6060.19 1256.38   2
  12  -4   6 8376.14 1472.84   2
  12  -4  -6 6835.41 1383.68   2
   4 -12   6 6208.30 1111.13   2
   4 -12   8 1596.70 565.514   2
  12   4   8 2307.76 823.987   2
  12   4  -8 2189.92  777.69   2
  12  -4   8 1121.65 566.819   2
  12  -4  -8 2563.87 894.484   2
  -4  12   8 2437.97 653.468   1
  12  -4  10 6126.04 1205.24   2
  12   4  10 5657.23 1204.42   2
  12   4 -10 5242.66 1119.33   2
  -4  12  10 5716.52 969.978   1
  12  -4 -10 6452.95 1344.29   2
  -4  12 -10 5903.85 869.786   1
   4 -12  10 6637.56 1106.34   2
 -12   4 -10 6849.07 1169.92   3
  12   4  12 359.328 400.918   2
  -4  12  12-65.9974 245.946   1
 -12   4 -12 130.148 307.067   3
  12  -4  12 128.691 308.075   2
  12   4 -12-92.5887  299.91   2
   4 -12  12 594.248 299.221   2
   4  12  12 163.224 355.028   1
  12  -4 -12 2.32672  308.17   2
  12   4  14-269.069 422.763   2
  12  -4  14-417.998 432.145   2
  12   4 -14-37.3394 344.401   2
   4  12  14-368.582 343.963   1
   4 -12  14 153.883 232.571   2
  -4  12  14-131.811 317.713   1
 -12   4 -14 -418.85 439.461   3
  12  -4 -14-543.311 473.801   2
  12  -4  16-1369.64 676.418   2
 -12   4 -16-677.829 506.397   3
  -4  12  16 41.9344  196.19   1
  12   4 -16-530.348 508.865   2
   4 -12  16-422.683 302.101   2
   4  12  16 19.5001 207.599   1
  12   4  16-575.452 514.242   2
  12  -4 -16-933.165 744.514   2
  -4  12  18-158.407 313.778   1
  12   4 -18 348.684 369.646   2
   4  12  18 503.675  396.39   1
 -12   4 -18-1172.13  675.59   3
  12  -4 -18-725.859 698.581   2
  12  -4  20 6359.87 1258.06   2
  12   4 -20 8757.93 1374.40   2
   4  12  20 7049.52 1183.67   1
  12  -4 -20 8008.10 1461.92   2
  -4  12  20 6824.97 1148.91   1
 -12   4 -20 8437.29 1272.16   3
  12  -4  22-17.1561 313.331   2
  12   4 -22 180.519 369.181   2
   4  12  22  290.71 341.515   1
  -4  12  22 403.149 312.326   1
 -12   4 -22 400.659 388.027   3
  12  -4 -22-504.792 572.844   2
  12   4 -24 3210.42 824.348   2
  12  -4  24 3148.09  879.06   2
  -4  12  24 3679.43  869.31   1
   4  12  24 2445.82 733.643   1
 -12   4 -24 4634.66 959.752   3
  12  -4 -24 3107.78 927.933   2
  12  -4  26 369.239 286.778   2
  -4  12  26-64.2881 172.174   1
  12   4 -26-290.091 320.283   2
   4  12  26-264.652 341.133   1
 -12   4 -26-99.4872 363.251   3
  12  -4 -26 81.5946 321.466   2
  -4  12  28-131.878  237.70   1
   4  12  28-795.564 422.312   1
 -12   4 -28 58.2564 298.156   3
  12  -4 -28-298.912 372.056   2
  -4  12  30-60.3643 270.522   1
   4  12  30-350.123 301.619   1
 -12   4 -30-1268.08 600.394   3
  12  -4 -30-469.927 432.986   2
  -4  12  32-74.2767 222.661   1
 -12  -4  32-430.321 380.537   1
   4  12  32-24.8477 184.128   1
 -12   4 -32 245.751 398.696   3
 -12   4  32-524.824 438.937   1
  12  -4 -32-85.2333 279.452   2
 -12   4  34 1973.12 747.392   1
 -12  -4  34 977.464 469.673   1
   4  12  34 1389.84 567.374   1
 -12   4 -34 2530.30 865.838   3
  -4  12  34 1373.33 552.011   1
  12  -4 -34 749.822 488.363   2
 -12  -4  36 146.436 235.628   1
   4  12  36 311.862 281.971   1
  -4  12  36 274.113 350.785   1
 -12   4 -36 657.906 521.332   3
  12  -4 -36 645.977 466.653   2
 -12   4 -38 1204.42 616.961   3
 -12  -4  38 709.688 376.049   1
  12   5   1 871.867 508.317   2
  12   5  -1 334.282 337.265   2
   5 -12   1 605.722 372.456   2
  -5  12  -1 1069.76 634.214   3
   5 -12  -1 517.614 392.491   2
  -5 -12   1 940.725 303.022   1
  -5 -12  -1 1146.96  357.79   1
  12  -5   1 724.305 549.429   2
  12  -5  -1 517.384 327.607   2
  -5  12   1 834.891 532.052   3
  -5  12  -3 1098.28 584.952   3
  12   5   3-50.5034 438.439   2
   5 -12   3 1195.95 523.573   2
  12   5  -3 288.913 323.785   2
  -5 -12   3 929.058  252.27   1
  12  -5   3 985.518 535.633   2
  -5 -12  -3 1039.38  378.78   1
  12  -5  -3 1239.97 595.015   2
  -5  12   3 1307.07  544.16   3
  12   5   5-685.047 594.514   2
   5 -12   5 -202.30 334.276   2
  12   5  -5-602.464 560.022   2
  -5 -12   5 24.6092 57.1158   1
  12  -5   5-1284.84 753.107   2
  12  -5  -5-329.053 417.064   2
  12   5  -7 8269.96 1460.59   2
  12  -5   7 7758.88 1395.64   2
  12  -5  -7 9534.25 1638.40   2
   5 -12   7 8927.45 1355.05   2
  12   5   7 8013.01 1434.75   2
  12   5  -9-390.706 326.146   2
  12   5   9-270.383 401.074   2
 -12   5  -9  710.22  507.18   3
  12  -5   9-575.323 499.103   2
  12  -5  -9-250.122 460.209   2
   5 -12   9 -291.53 374.466   2
  12   5  11 129.702 334.655   2
   5 -12  11 232.984 307.274   2
  12  -5 -11 669.403 472.531   2
  12   5 -11 747.348 513.235   2
  12  -5  11  76.792 307.273   2
 -12   5 -11 619.089 426.192   3
  12   5  13 1054.93 573.154   2
  -5  12  13 791.227 410.046   1
  12  -5  13 497.087 408.055   2
  12   5 -13 851.606 544.704   2
   5 -12  13 1249.03 495.263   2
 -12   5 -13 1774.44 628.959   3
  12  -5 -13 800.201 480.847   2
  12  -5  15 183.223 331.528   2
  12   5 -15 453.188 432.232   2
   5  12  15 362.927 375.215   1
  -5  12  15  858.66 396.534   1
   5 -12  15 636.962 307.803   2
  12  -5 -15 22.0402 405.759   2
 -12   5 -15 411.171 351.771   3
  12  -5  17-1780.99 818.028   2
  12   5 -17-1068.89 627.269   2
   5  12  17 283.303 264.215   1
 -12   5 -17-1130.86 643.483   3
  -5  12  17-454.162 439.823   1
  12  -5 -17-587.597 637.213   2
  12   5 -19 88.2733 323.386   2
  -5  12  19 244.432 217.191   1
   5  12  19 72.5836 247.236   1
 -12   5 -19-454.037 497.129   3
  12  -5 -19-23.9719 390.772   2
  -5  12  21 2066.37 645.707   1
 -12   5 -21 2411.00  724.03   3
  12  -5  21 1463.58 660.188   2
  12   5 -21 2349.48 720.549   2
   5  12  21 1167.36 535.786   1
  12  -5 -21 1282.72  659.15   2
  12  -5 -23-379.144 449.912   2
  -5  12  23 261.856 249.232   1
  12  -5  23 20.1986 288.219   2
  12   5 -23  527.33 393.861   2
   5  12  23-21.7956 246.577   1
 -12   5 -23 -9.0859 346.111   3
  12  -5 -25-539.627 518.375   2
  12  -5  25 340.167 372.951   2
  12   5 -25 307.591 355.667   2
   5  12  25-223.675 273.294   1
 -12   5 -25-446.691 380.666   3
  -5  12  25 3.04197 223.678   1
  12  -5 -27-625.281 572.432   2
   5  12  27-193.025 346.625   1
  -5  12  27 6.94245 193.642   1
 -12   5 -27 343.926 319.946   3
  12  -5 -29-120.047  337.61   2
  -5  12  29-180.417 281.066   1
   5  12  29-84.3676 226.347   1
 -12   5 -29-884.923 617.977   3
  12  -5 -31 63.9258 301.714   2
  -5  12  31-216.869 304.939   1
   5  12  31 60.4756 219.764   1
 -12  -5  31-427.206 350.366   1
 -12   5 -31-1050.89 589.804   3
  12  -5 -33 260.074 223.013   2
  -5  12  33 232.027 289.434   1
   5  12  33-204.238 223.664   1
 -12  -5  33 29.8201 259.438   1
 -12   5  33 357.524 346.571   1
 -12   5 -33-684.179 511.116   3
  12  -5 -35 290.924 364.502   2
  -5  12  35  265.48 278.505   1
 -12   5 -35  143.91 351.031   3
 -12   5  35 21.4428 281.922   1
   5  12  35 127.898 222.133   1
 -12  -5  35 54.5468 178.423   1
  12  -5 -37 124.503 230.048   2
 -12  -5  37 266.923 230.322   1
 -12   5 -37 237.295 391.933   3
  12   6   0 192.686 328.173   2
   6 -12   0 788.333 456.643   2
  -6  12   0 1065.54 577.588   3
  -6 -12   0 981.974 436.989   1
  12  -6   0 536.962 503.887   2
  12   6   2 1299.27 632.169   2
  -6  12   2 1717.25 617.685   3
  12   6  -2 1821.35 775.287   2
   6 -12   2 1281.44  584.54   2
   6 -12  -2 1156.99 587.402   2
  -6 -12   2 1857.39 529.329   1
  12  -6   2 2105.89 784.628   2
  12  -6  -2 1688.99 717.794   2
  -6  12  -2 1750.57 751.687   3
  12   6   4 65.8097 328.982   2
   6 -12   4  444.68 445.502   2
  12   6  -4 226.652 440.232   2
   6 -12  -4-191.391 436.615   2
  -6 -12   4-3.36623 172.841   1
  12  -6   4 141.644 303.089   2
  12  -6  -4 60.9661 337.507   2
  -6  12  -4 106.706 426.416   3
   6 -12   6 1376.63 620.758   2
  12   6   6 1483.81 752.421   2
  12   6  -6 792.505 528.175   2
   6 -12  -6 299.747 399.344   2
  12  -6   6 347.784 466.686   2
  12  -6  -6 934.055 574.603   2
  -6  12  -6 2073.64 905.035   3
  12   6  -8  190.09  478.68   2
 -12   6  -8  359.08 391.686   3
  12  -6   8 262.639 457.824   2
  12   6   8-167.699 362.403   2
  12  -6  -8 449.591 521.891   2
   6 -12   8 621.649 447.935   2
  12   6  10-127.697 406.693   2
  12   6 -10 114.551 427.609   2
  12  -6  10 596.044 435.062   2
 -12   6 -10-134.017 380.641   3
   6 -12  10 52.7099 294.003   2
  12  -6 -10 -504.39 489.458   2
  12   6  12 1909.72 765.797   2
  12   6 -12 2242.43 792.188   2
  12  -6  12 1758.14 699.177   2
 -12   6 -12 1700.56 662.337   3
   6 -12  12 2064.66 629.418   2
  12  -6 -12 2118.75 795.242   2
  12   6 -14 1253.64 593.591   2
  12  -6  14 665.537 435.226   2
   6 -12  14 1253.07  499.63   2
 -12   6 -14 1154.74 563.164   3
  12  -6 -14 955.374 659.428   2
  12  -6  16 1439.55  584.36   2
  12   6 -16 374.348  411.00   2
   6 -12  16  982.52 433.134   2
  -6  12  16 551.414  377.34   1
 -12   6 -16 326.207 398.322   3
  12  -6 -16 749.726 551.663   2
  12  -6 -18-626.151 644.601   2
  12  -6  18-1791.17 798.152   2
  12   6 -18-1054.77  626.14   2
  -6  12  18-697.362 408.823   1
 -12   6 -18-1265.58 678.482   3
  12  -6 -20 891.298 513.232   2
  -6  12  20 381.485 286.458   1
  12  -6  20-115.443 443.644   2
  12   6 -20 218.307 266.991   2
 -12   6 -20-49.8934 486.849   3
  12  -6 -22-72.1262 338.254   2
  12  -6  22-613.036 488.438   2
  12   6 -22-439.817 408.867   2
   6  12  22-166.746 351.426   1
  -6  12  22-204.825 366.923   1
 -12   6 -22-1321.19 711.764   3
  12  -6  24 187.535 269.877   2
  -6  12  24 77.4258 258.896   1
   6  12  24-271.442 292.625   1
  12  -6 -24-278.801  452.95   2
 -12   6 -24-343.378 449.201   3
  12  -6 -26-50.1881 339.982   2
  -6  12  26  460.86  314.21   1
  12  -6  26 58.5489 263.902   2
   6  12  26 26.4627 182.228   1
 -12   6 -26 -150.47 420.939   3
  12  -6 -28 461.793 424.402   2
   6  12  28 11.3435 189.507   1
  -6  12  28 159.023 287.598   1
 -12   6 -28 159.922 421.562   3
  12  -6 -30 346.569  399.13   2
   6  12  30 94.0672 241.563   1
  -6  12  30 152.965 210.482   1
 -12  -6  32 309.309 233.943   1
  12  -6 -32 308.151 324.354   2
  -6  12  32 142.118  221.28   1
   6  12  32-33.3135 206.348   1
 -12   6  32 69.4041  243.91   1
 -12  -6  34 60.5541 161.009   1
  12  -6 -34 48.0672 264.206   2
  -6  12  34 226.153  261.23   1
   6  12  34 27.0152 160.261   1
 -12   6  34-74.6677 392.028   1
 -12   6 -34-176.389 390.813   3
  12  -6 -36-190.377 284.754   2
 -12   6 -36 18.6922 351.467   3
  12  -6 -38-563.289 407.695   2
  -7  12   1 2609.88 794.448   3
  12   7   1 3001.94 911.106   2
  12   7  -1 2800.98 928.352   2
   7 -12   1 2381.55 795.987   2
   7 -12  -1 2712.76 839.706   2
  12  -7   1 3057.35 927.721   2
  12  -7  -1 3056.29 940.105   2
  -7  12  -1 3800.93 969.979   3
   7 -12   3 375.829 361.766   2
  12   7   3-662.755 598.273   2
  12   7  -3 332.678 384.346   2
  -7  12  -3 173.017 443.126   3
   7 -12  -3-51.3299 282.867   2
  12  -7   3 84.7847 360.978   2
  12  -7  -3-374.894 489.746   2
   7 -12   5 1706.52 643.003   2
  12   7   5 879.015  578.19   2
  12   7  -5 1878.80 713.674   2
   7 -12  -5  869.54 500.781   2
  12  -7   5 1182.01 582.148   2
  12  -7  -5 854.361 525.786   2
  -7  12  -5 1157.04 677.761   3
  12   7  -7 1739.42 687.228   2
   7 -12  -7 597.134 375.255   2
 -12   7  -7 2444.14 733.897   3
  12  -7   7 2445.94  822.49   2
  12   7   7 2733.70 846.485   2
  12  -7  -7 2577.53 850.243   2
   7 -12   7 1471.69 579.969   2
  -7  12  -7 3563.15 1027.49   3
  12   7   9 1959.96 733.599   2
   7 -12   9 1340.68 558.091   2
 -12   7  -9 1041.62 554.651   3
  12   7  -9 -831.92 670.038   2
   7 -12  -9-1250.52 744.045   2
  12  -7   9 834.565 478.216   2
  12  -7  -9 590.341 516.829   2
  -7  12  -9-893.967 914.243   3
  12  -7  11-208.985 361.988   2
   7 -12  11-268.593 294.745   2
 -12   7 -11 442.401  474.97   3
  12  -7 -11-193.853 438.053   2
  12   7 -13 1169.79 587.546   2
   7 -12 -13 429.616 340.136   2
  12  -7  13 2458.60 789.289   2
 -12   7 -13 3098.76 856.031   3
   7 -12  13 1678.37 597.167   2
  12  -7 -13 1899.95 770.405   2
  12  -7 -15 3210.46 1011.05   2
  12   7 -15 2646.77 777.475   2
  12  -7  15 3159.48 873.443   2
   7 -12 -15 2026.80 801.038   2
   7 -12  15 2632.85 687.071   2
 -12   7 -15 2200.82 767.168   3
  12  -7 -17 -186.69 412.407   2
  12   7 -17-559.277 563.611   2
[truncated: 244,071 more chars]
